# Supplementary material for: Tumor-educated B cells promote renal cancer metastasis via inducing the IL-1β/HIF-2α/Notch1 signals
Source: Cell Death Dis. 2020 Mar 2;11(3):163. doi: 10.1038/s41419-020-2355-x (PMC7052134; doi:10.1038/s41419-020-2355-x)
Supplement: Supplementary file 3 — Table S1 [file 41419_2020_2355_MOESM3_ESM.xls]

## Sheet: Sheet1
	Table S1. Sequences of oligonucleotides used in this study
	Assay		Sequences
	Primer for qRT-PCR	HIF-2α Forward	5'-TGGTAGCCCTCTCCAACAAG-3'
		HIF-2α Reverse	5'-TTCATCCGTTTCCACATCAA-3'
		DLL4 Forward	5'-GTCTCCACGCCGGTATTGG-3'
		DLL4 Reverse	5'-CAGGTGAAATTGAAGGGCAGT-3'
		Notch1 Forward	5'-GAGGCGTGGCAGACTATGC-3'
		Notch1 Reverse	5'-CTTGTACTCCGTCAGCGTGA-3'
		Notch2 Forward	5'-CCTTCCACTGTGAGTGTCTGA-3'
		Notch2 Reverse	5'-AGGTAGCATCATTCTGGCAGG-3'
		Hey1 Forward	5'-GTTCGGCTCTAGGTTCCATGT-3'
		Hey1 Reverse	5'-GTCGGCGCTTCTCAATTATTC-3'
		Hey2 Forward	5'-GCCCGCCCTTGTCAGTATC-3'
		Hey2 Reverse	5'-CCAGGGTCGGTAAGGTTTATTG-3'
		Hes1 Forward	5'-CCTGTCATCCCCGTCTACAC-3'
		Hes1 Reverse	5'-CACATGGAGTCCGCCGTAA-3'
		MMP1 Forward	5'-ACGAATTTGCCGACAGAGAT-3'
		MMP1 Reverse	5'-GGAAGCCAAAGGAGCTGTAG-3'
		MMP2 Forward	5'-TATGGCTTCTGCCCTGAGAC-3'
		MMP2 Reverse	5'-CACACCACATCTTTCCGTCA-3'
		MMP9 Forward	5'-CAGTCCACCCTTGTGCTCTT-3'
		MMP9 Reverse	5'-ATTTCGACTCTCCACGCATC-3'
		MMP13 Forward	5'-GCAGTCTTTCTTCGGCTTAGAG-3'
		MMP13 Reverse	5'-GTATTCACCCACATCAGGAACC-3'
		GAPDH Forward	5'-GGAGCGAGATCCCTCCAAAAT-3'
		GAPDH Reverse	5'-GGCTGTTGTCATACTTCTCATGG-3'
	Vector Construction	sh1-HIF-2α Forward	5'-GATCCGCTGCTCCACGCCCAATAGCCCTGATTCAAGAGATCAGGGCTATTGGGCGTGGAGCAGCTTTTTTG-3'
		sh1-HIF-2α Reverse	5'-AATTCAAAAAAGCTGCTCCACGCCCAATAGCCCTAGTCTCTTGAATCAGGGCTATTGGGCGTGGAGCAGCG-3'
		sh2-HIF-2α Forward	5'-CGCGTGCTGCTCCACGCCCAATAGCCCTGATTCAAGAGATCAGGGCTATTGGGCGTGGAGCAGCTTTTTG-3'
		sh2-HIF-2α Reverse	5'-CGCAAAAAGCTGCTCCACGCCCAATAGCCCTGATCTCTTGAATCAGGGCTATTGGGCGTGGAGCAGCA-3'
