# Supplementary material for: Tumor-educated B cells promote renal cancer metastasis via inducing the IL-1β/HIF-2α/Notch1 signals
Source: Cell Death Dis. 2020 Mar 2;11(3):163. doi: 10.1038/s41419-020-2355-x (PMC7052134; doi:10.1038/s41419-020-2355-x)
Supplement: Supplementary file 4 — Table S2 [file 41419_2020_2355_MOESM4_ESM.xls]

IL-1�� expression and corresponding HIF-2�� expression in RCC samples from TCGA dataset
ID	IL1B	HIF2A
TCGA-UZ-A9PS-05A-11R-A42S-07	0.5650307	30.3518
TCGA-A3-A6NI-01A-11R-A33J-07	1.273771	84.08965
TCGA-BP-4353-01A-02R-1289-07	0.3226052	177.355
TCGA-A3-3380-01A-01R-0864-07	0.1769029	193.0687
TCGA-B0-5706-01A-11R-1541-07	1.014149	204.1577
TCGA-B0-4699-01A-01R-1277-07	1.936547	24.12925
TCGA-5P-A9K3-01A-11R-A42S-07	1.473104	6.63172
TCGA-AK-3460-01A-02R-1277-07	0.3294988	212.8357
TCGA-HE-7129-01A-11R-1965-07	0.1686852	20.99237
TCGA-CJ-6032-01A-11R-1672-07	0.9027914	191.7512
TCGA-B0-5113-01A-01R-1420-07	3.445662	130.1717
TCGA-B0-4833-01A-01R-1305-07	1.90222	110.4835
TCGA-AK-3427-01A-01R-0864-07	0.3512119	13.88186
TCGA-BP-4961-01A-01R-1334-07	0.2378508	366.4522
TCGA-G6-A8L8-01A-21R-A37O-07	0.4978435	57.775
TCGA-AK-3461-01A-02R-1277-07	2.430464	235.837
TCGA-2Z-A9JN-01A-21R-A42S-07	0.2934451	32.6415
TCGA-G6-A8L6-01A-11R-A37O-07	1.482785	98.50802
TCGA-B4-5838-01A-11R-1672-07	0.3894259	127.8874
TCGA-B0-4823-01A-02R-1420-07	0.7560563	144.9011
TCGA-5P-A9KA-01A-11R-A42S-07	0.6776447	13.78119
TCGA-A3-3320-01A-02R-1325-07	6.272191	199.0434
TCGA-2Z-A9J8-01A-11R-A42S-07	1.40862	10.50619
TCGA-EV-5901-01A-11R-1592-07	1.300854	19.78228
TCGA-HE-A5NL-01A-11R-A26U-07	1.623775	13.13075
TCGA-B0-5117-01A-01R-1420-07	0.6193357	38.14117
TCGA-B8-4153-01B-11R-1672-07	2.22487	121.6753
TCGA-CJ-5681-01A-11R-1541-07	1.853437	12.30615
TCGA-B0-5692-01A-11R-1541-07	2.258803	67.2328
TCGA-BQ-7053-01A-11R-1965-07	2.504546	30.48435
TCGA-CJ-4636-01A-02R-1325-07	1.663863	104.0295
TCGA-G7-A4TM-01A-11R-A31O-07	0.5977967	16.27986
TCGA-P4-AAVK-01A-11R-A42S-07	0.8064216	12.59624
TCGA-UZ-A9PV-01A-11R-A42S-07	0.2396569	9.680943
TCGA-BP-4801-01A-02R-1420-07	2.20317	175.3558
TCGA-CJ-4869-01A-02R-1426-07	4.155462	78.42488
TCGA-BQ-5886-01A-11R-1592-07	0.1487526	7.387903
TCGA-CJ-4908-01A-01R-1426-07	1.070135	223.7718
TCGA-CZ-5985-01A-11R-1672-07	1.887544	59.902
TCGA-DV-5565-01A-01R-1541-07	2.342712	243.4637
TCGA-BP-4782-01A-02R-1420-07	0.2961347	146.0746
TCGA-G7-A8LE-01A-11R-A36F-07	3.507465	19.88187
TCGA-B0-4841-01A-01R-1277-07	1.393075	88.28257
TCGA-G7-6796-01A-11R-1965-07	4.917294	12.41153
TCGA-2Z-A9JG-01A-11R-A42S-07	0.02729415	12.30624
TCGA-BP-5173-01A-01R-1426-07	0.6762504	156.2404
TCGA-BP-5007-01A-01R-1334-07	0.2837244	212.7104
TCGA-BP-4177-01A-02R-1420-07	1.017133	144.1174
TCGA-2Z-A9JE-01A-11R-A42S-07	0.6358256	4.094151
TCGA-BP-4991-01A-01R-1334-07	0.4476676	275.7748
TCGA-B0-4698-01A-01R-1503-07	1.003396	22.31011
TCGA-BP-5009-01A-01R-1334-07	3.022346	74.10332
TCGA-A4-7584-01A-11R-2139-07	0.2169034	11.76371
TCGA-B4-5843-01A-11R-1672-07	0.1915472	147.6105
TCGA-BP-5001-01A-01R-1334-07	0.7862697	90.44727
TCGA-B0-5399-01A-01R-1503-07	2.879679	116.0494
TCGA-A3-A8OU-01A-11R-A37O-07	2.91219	154.851
TCGA-BP-4999-01A-01R-1334-07	1.294928	324.4988
TCGA-CJ-4876-01A-01R-1305-07	0.4685686	57.85824
TCGA-CJ-5686-01A-11R-1672-07	2.298762	96.93609
TCGA-5P-A9KF-01A-11R-A42S-07	0.6910232	8.596923
TCGA-IZ-8196-01A-11R-2404-07	0.7973643	14.34596
TCGA-B0-4843-01A-01R-1277-07	3.379929	62.9063
TCGA-B0-5116-01A-02R-1420-07	0.7043501	147.1786
TCGA-BP-4759-01A-01R-1289-07	0.149482	146.3451
TCGA-B0-5083-01A-02R-1420-07	0.5943146	55.50184
TCGA-A4-7734-01A-11R-A32Z-07	0.5707761	14.65994
TCGA-B0-4815-01A-01R-1503-07	2.308264	46.72578
TCGA-BP-4334-01A-01R-1289-07	0.7954168	12.80823
TCGA-CZ-4861-01A-01R-1305-07	9.470562	46.95944
TCGA-CJ-4902-01A-01R-1426-07	0.9848878	118.3215
TCGA-DV-5574-01A-01R-1541-07	6.08634	192.6354
TCGA-BQ-5891-01A-11R-1592-07	0.5590537	15.8325
TCGA-B0-5121-01A-02R-1420-07	0.755601	239.3862
TCGA-CZ-4856-01A-02R-1426-07	2.096009	206.0934
TCGA-B0-5110-01A-01R-1420-07	5.321415	234.3388
TCGA-BP-4804-01A-02R-1305-07	1.317707	129.9828
TCGA-G7-6793-01A-11R-1965-07	0.1826278	67.70548
TCGA-B9-5155-01A-01R-1592-07	0.3178916	15.63066
TCGA-A3-3335-01A-01R-0864-07	1.495762	52.37929
TCGA-2Z-A9J9-01A-11R-A42S-07	0.3254312	159.1087
TCGA-Y8-A894-01A-11R-A36F-07	0.07523745	11.35357
TCGA-GL-8500-01A-11R-2404-07	0.6192076	9.823816
TCGA-CJ-5682-01A-11R-1541-07	1.072626	134.4843
TCGA-SX-A7SP-01A-11R-A355-07	0.6526376	12.98631
TCGA-BP-4972-01A-01R-1334-07	5.104487	139.2314
TCGA-CJ-6027-01A-11R-1672-07	1.239123	41.5289
TCGA-BQ-5890-01A-11R-1592-07	2.582485	12.25867
TCGA-Y8-A8S0-01A-11R-A37K-07	0.1185585	9.953073
TCGA-CJ-5675-01A-11R-1541-07	3.82424	48.83522
TCGA-BP-4355-01A-01R-1289-07	1.273282	331.1748
TCGA-BP-4960-01A-01R-1334-07	7.465307	69.36077
TCGA-A3-3378-01A-02R-1325-07	6.023933	50.21411
TCGA-BP-4160-01A-02R-1289-07	1.940356	79.93365
TCGA-5P-A9JY-01A-11R-A42S-07	0.3592374	8.882693
TCGA-F9-A4JJ-01A-11R-A24Z-07	3.051846	45.0112
TCGA-B8-5163-01A-01R-1420-07	2.573353	123.6842
TCGA-G7-7501-01A-11R-2204-07	2.896367	12.2912
TCGA-CZ-4859-01A-02R-1426-07	1.11167	145.9405
TCGA-B8-4154-01A-01R-1188-07	1.563512	66.11708
TCGA-DW-7837-01A-11R-2139-07	1.696446	16.96478
TCGA-B3-4104-01A-02R-1351-07	0.373214	70.1622
TCGA-A4-8516-01A-11R-2404-07	3.101893	10.0179
TCGA-A3-A8OX-01A-11R-A37O-07	1.760224	129.5033
TCGA-B0-4713-01A-01R-1277-07	0.6400495	27.92946
TCGA-B0-5098-01A-01R-1420-07	0.4936178	4.995846
TCGA-A3-A8OW-01A-11R-A37O-07	0.2282677	314.467
TCGA-BQ-5888-01A-11R-1592-07	0.9851189	6.11907
TCGA-A3-3382-01A-02R-1325-07	0.4098728	92.85905
TCGA-B9-A8YI-01A-21R-A37K-07	0.1824833	15.6229
TCGA-CZ-4866-01A-01R-1503-07	0.5461805	60.48132
TCGA-A4-A5Y1-01A-11R-A28H-07	0.4769435	7.359145
TCGA-A3-3311-01A-02R-1325-07	5.004117	92.84912
TCGA-B2-4099-01A-02R-1188-07	4.919235	70.44378
TCGA-BP-4965-01A-01R-1334-07	1.437005	207.3454
TCGA-BQ-5883-01A-11R-1592-07	0.7580032	54.99807
TCGA-BP-4342-01A-01R-1289-07	0.81619	99.47235
TCGA-CW-5589-01A-01R-1541-07	2.825111	236.3264
TCGA-B0-5701-01A-11R-1541-07	0.4353536	66.10307
TCGA-B8-5553-01A-01R-1541-07	1.188935	249.3495
TCGA-A3-A6NJ-01A-12R-A33J-07	1.259344	190.6442
TCGA-B9-4113-01A-01R-1193-07	1.411821	10.72065
TCGA-DZ-6133-01A-11R-1965-07	0.5071295	17.43714
TCGA-BQ-7061-01A-11R-1965-07	1.30198	23.14633
TCGA-B1-A47N-01A-11R-A24Z-07	1.966707	6.864482
TCGA-AL-3471-01A-02R-1351-07	0.07047646	10.50835
TCGA-MH-A55Z-01A-11R-A26U-07	0.9824779	7.460596
TCGA-A4-A6HP-01A-11R-A31O-07	0.4529473	5.480497
TCGA-B2-A4SR-01A-11R-A266-07	0.5006824	330.6744
TCGA-CJ-4881-01A-01R-1305-07	4.715292	59.65224
TCGA-B9-A5W9-01A-11R-A28H-07	0.1102578	6.410933
TCGA-Y8-A898-01A-11R-A355-07	3.28507	10.82827
TCGA-A4-8518-01A-11R-2404-07	0.3439764	15.46268
TCGA-MH-A855-01A-11R-A355-07	0.7919907	12.3546
TCGA-CW-5584-01A-01R-1541-07	3.703178	178.4721
TCGA-B0-4837-01A-01R-1305-07	0.8540445	75.78222
TCGA-BP-5184-01A-01R-1426-07	0.9016422	234.8472
TCGA-B0-5096-01A-01R-1420-07	2.167743	25.35722
TCGA-A3-3351-01A-02R-1325-07	2.488972	118.5603
TCGA-A3-3373-01A-02R-1420-07	0.5717648	106.7132
TCGA-B0-4697-01A-01R-1277-07	1.376768	58.93476
TCGA-HE-A5NJ-01A-11R-A26U-07	0.1241706	14.84134
TCGA-CZ-5987-01A-11R-1672-07	1.129997	41.52827
TCGA-DW-7834-01A-11R-2139-07	4.586367	19.73541
TCGA-B8-5546-01A-01R-1541-07	0.0932696	27.11618
TCGA-A3-3325-01A-01R-0864-07	1.632873	124.9287
TCGA-B2-5636-01A-02R-1541-07	0.7943791	334.3275
TCGA-Y8-A8S1-01A-11R-A37K-07	1.584356	46.7979
TCGA-2Z-A9J6-01A-11R-A38C-07	0.3215214	10.41321
TCGA-Y8-A8RY-01A-11R-A37K-07	0.6700581	11.26221
TCGA-CJ-6033-01A-11R-1672-07	1.181868	133.4007
TCGA-B4-5377-01A-01R-1503-07	1.075415	148.1714
TCGA-B8-5550-01A-01R-1541-07	0.6705132	96.06992
TCGA-BP-5180-01A-01R-1426-07	6.98763	37.29864
TCGA-BP-4768-01A-01R-1289-07	1.421079	64.73352
TCGA-A4-8098-01A-11R-2404-07	1.314959	9.693806
TCGA-BP-5008-01A-01R-1334-07	7.056048	156.1722
TCGA-CJ-4916-01A-01R-1426-07	1.108238	97.87394
TCGA-BQ-5875-01A-11R-1592-07	1.714798	19.22809
TCGA-IA-A40X-01A-11R-A24Z-07	1.963012	25.44308
TCGA-CZ-4854-01A-01R-1305-07	1.04258	66.07571
TCGA-B4-5836-01A-11R-1672-07	0.7609628	193.2569
TCGA-GL-A9DE-01A-11R-A37K-07	3.558196	13.76678
TCGA-B0-5707-01A-11R-1541-07	3.018841	24.56456
TCGA-B8-A54F-01A-11R-A266-07	1.531825	126.9495
TCGA-CZ-5459-01A-01R-1503-07	0.6025576	117.1721
TCGA-CZ-5451-01A-01R-1503-07	0.3459181	255.541
TCGA-B8-5551-01A-01R-1541-07	5.363415	26.77036
TCGA-B8-A54E-01A-11R-A266-07	0.7409971	13.49469
TCGA-A3-A6NN-01A-12R-A33J-07	0.7642901	191.3539
TCGA-5P-A9K6-01A-11R-A42S-07	0.8902765	19.32451
TCGA-BP-5187-01A-01R-1426-07	1.123551	225.0541
TCGA-DW-5560-01A-01R-1592-07	1.490268	4.160363
TCGA-CZ-4860-01A-01R-1305-07	0.8059745	105.9131
TCGA-BQ-5881-01A-11R-1592-07	1.917514	10.82385
TCGA-P4-A5EA-01A-11R-A28H-07	1.015221	18.87208
TCGA-B0-5104-01A-01R-1420-07	9.64662	124.0562
TCGA-AK-3426-01A-02R-1325-07	0.961769	30.41678
TCGA-B0-5077-01A-01R-1334-07	0.7314795	118.7901
TCGA-B9-4115-01A-01R-1193-07	0.7813136	5.049825
TCGA-PJ-A5Z9-01A-11R-A28H-07	0.8064828	10.44442
TCGA-B0-4849-01A-01R-1277-07	9.161065	151.3616
TCGA-BP-4352-01A-01R-1289-07	0.1223943	14.19831
TCGA-B0-4694-01A-01R-1277-07	0.9865765	73.99655
TCGA-CJ-4639-01A-02R-1325-07	2.068509	184.9884
TCGA-DV-5569-01A-01R-1541-07	8.166264	138.6185
TCGA-A4-A7UZ-01A-12R-A355-07	1.550125	11.20362
TCGA-AK-3443-01A-02R-1325-07	0.06838209	45.92217
TCGA-B2-5641-01A-01R-1541-07	1.680075	78.68011
TCGA-B0-5710-01A-11R-1672-07	0.916634	219.1091
TCGA-CZ-5456-01A-01R-1503-07	3.266016	48.66568
TCGA-CJ-5678-01A-11R-1541-07	3.568376	39.7879
TCGA-CZ-4858-01A-01R-1305-07	0.9953226	127.9981
TCGA-BP-4170-01A-02R-1289-07	10.00486	179.1661
TCGA-AK-3440-01A-02R-1277-07	1.199934	36.85402
TCGA-B3-3926-01A-02R-1351-07	1.742874	28.86077
TCGA-A3-3372-01A-02R-1325-07	0.8367886	194.8375
TCGA-B0-4706-01A-01R-1503-07	0.7830432	117.6781
TCGA-CZ-5460-01A-01R-1503-07	4.223338	109.2105
TCGA-BP-4341-01A-01R-1289-07	0.9094476	134.1201
TCGA-BP-5004-01A-01R-1334-07	0.3860496	127.5873
TCGA-A4-7915-01A-11R-2204-07	1.615546	107.0283
TCGA-BP-5006-01A-01R-1334-07	3.246963	176.679
TCGA-CJ-6030-01A-11R-1672-07	6.206176	83.52912
TCGA-B0-4688-01A-01R-1277-07	2.322306	45.73757
TCGA-SX-A7SO-01A-11R-A355-07	4.354048	14.63177
TCGA-B0-5095-01A-01R-1420-07	1.102834	142.2549
TCGA-BQ-5880-01A-11R-1592-07	0.9541685	21.75986
TCGA-B0-5711-01A-11R-1672-07	1.066483	182.1805
TCGA-WN-AB4C-01A-11R-A42S-07	2.508697	8.98823
TCGA-A3-3308-01A-02R-1325-07	1.308125	145.5683
TCGA-PJ-A5Z8-01A-11R-A28H-07	1.158507	12.68522
TCGA-B0-5084-01A-01R-1334-07	0.7062814	26.79452
TCGA-GL-A59R-01A-11R-A26U-07	1.187864	11.89313
TCGA-BP-4994-01A-01R-1334-07	2.890544	86.76027
TCGA-A3-3324-01A-02R-1325-07	2.313334	99.69326
TCGA-G6-A8L7-01A-11R-A37O-07	0.06810017	31.32832
TCGA-B0-5696-01A-11R-1541-07	0.746595	107.0564
TCGA-DV-5566-01A-01R-1541-07	4.604297	107.0277
TCGA-UZ-A9Q0-01A-12R-A42S-07	0.3287509	5.495878
TCGA-B0-5691-01A-11R-1541-07	1.372807	241.999
TCGA-UZ-A9PR-01A-11R-A42S-07	0.6248538	9.783109
TCGA-A4-7996-01A-11R-2204-07	1.854461	13.09232
TCGA-A3-3346-01A-01R-1766-07	2.132703	38.56477
TCGA-BP-4347-01A-01R-1289-07	0.9813929	276.5281
TCGA-CJ-4878-01A-01R-1305-07	4.878796	128.5304
TCGA-BP-4993-01A-02R-1420-07	0.9630803	344.1893
TCGA-BP-4977-01A-01R-1334-07	1.162916	95.23691
TCGA-Y8-A896-01A-11R-A36F-07	3.825816	10.05125
TCGA-BP-5178-01A-01R-1426-07	0.9515553	69.92748
TCGA-B8-5162-01A-01R-1420-07	1.236165	109.4466
TCGA-V9-A7HT-01A-11R-A33Z-07	0.9309	25.30055
TCGA-CW-6097-01A-11R-1672-07	1.982751	122.878
TCGA-B0-4814-01A-01R-1277-07	0.9275257	125.5843
TCGA-BP-4992-01A-01R-1334-07	2.3606	20.60099
TCGA-A3-3323-01A-02R-1325-07	0.808852	160.771
TCGA-UZ-A9PS-01A-11R-A42S-07	0.2305592	14.64188
TCGA-CJ-5672-01A-11R-1541-07	1.98318	99.3588
TCGA-BP-5168-01A-01R-1420-07	1.322644	197.9219
TCGA-A4-7828-01A-11R-2139-07	4.410219	115.408
TCGA-EV-5902-01A-11R-1592-07	0.4042133	13.0666
TCGA-BP-4964-01A-01R-1334-07	0.7655353	139.1863
TCGA-CJ-4635-01A-02R-1305-07	1.276659	104.7343
TCGA-BP-4995-01A-01R-1334-07	2.412238	116.6084
TCGA-BP-4807-01A-01R-1305-07	11.30186	116.2799
TCGA-AK-3447-01A-01R-1766-07	0.007009621	17.75196
TCGA-2Z-A9JL-01A-11R-A42S-07	0.9249914	9.77794
TCGA-DW-7842-01A-11R-A32Z-07	0.1334629	11.92946
TCGA-BP-4967-01A-01R-1334-07	1.416546	69.89947
TCGA-UZ-A9Q1-01A-11R-A42S-07	0.4380579	15.51229
TCGA-A4-7286-01A-11R-A32Z-07	0.121769	18.86189
TCGA-A3-3362-01A-02R-1325-07	1.15505	191.1149
TCGA-3Z-A93Z-01A-11R-A37O-07	0.7086435	156.2109
TCGA-A3-3357-01A-02R-1420-07	1.603602	49.66856
TCGA-UZ-A9PQ-01A-11R-A42S-07	0.1423084	18.97262
TCGA-B9-A69E-01A-11R-A31O-07	4.286332	37.86555
TCGA-BP-4161-01A-02R-1325-07	5.037533	77.16154
TCGA-CZ-4862-01A-01R-1305-07	3.07481	115.4093
TCGA-A4-7997-01A-11R-2204-07	3.443827	17.53393
TCGA-BP-4976-01A-01R-1334-07	0.2902786	165.6529
TCGA-B2-3923-01A-02R-1325-07	1.41939	38.87535
TCGA-CJ-4882-01A-02R-1426-07	3.226022	118.92
TCGA-P4-A5E7-01A-31R-A28H-07	6.543605	12.06487
TCGA-B0-5697-01A-11R-1541-07	4.632311	66.20091
TCGA-BP-5189-01A-02R-1426-07	1.006097	157.3315
TCGA-P4-AAVO-01A-11R-A42S-07	0.1277369	10.2813
TCGA-BP-4766-01A-01R-1289-07	2.51997	184.5966
TCGA-P4-AAVM-01A-11R-A42S-07	0.4575869	14.09834
TCGA-IA-A83S-01A-11R-A355-07	2.451181	10.69611
TCGA-CJ-4871-01A-01R-1305-07	3.872499	124.2799
TCGA-BP-4795-01A-02R-1420-07	0.6237105	227.0276
TCGA-BP-5190-01A-01R-1426-07	0.295313	52.43649
TCGA-B8-4143-01A-01R-1188-07	1.599928	87.79699
TCGA-CW-5583-01A-02R-1541-07	0.6832017	312.6738
TCGA-BP-5000-01A-01R-1334-07	4.038392	98.16777
TCGA-B0-5695-01A-11R-1541-07	1.014723	183.0398
TCGA-B0-5108-01A-01R-1420-07	10.27412	115.6234
TCGA-MH-A856-01A-11R-A355-07	1.410489	12.65047
TCGA-A3-3328-01A-01R-0864-07	1.923498	11.43599
TCGA-MH-A561-01A-11R-A26U-07	1.617044	8.121253
TCGA-DV-5576-01A-01R-1541-07	0.2623013	243.3254
TCGA-B0-5109-01A-02R-1420-07	1.198195	69.84849
TCGA-B8-A8YJ-01A-13R-A39I-07	1.414517	285.8055
TCGA-B0-5693-01A-11R-1541-07	0.9124367	225.6793
TCGA-B0-5698-01A-11R-1672-07	4.058877	146.8025
TCGA-B2-5639-01A-01R-1541-07	5.392012	44.38856
TCGA-BP-4329-01A-02R-1289-07	4.254443	148.2717
TCGA-2Z-A9JK-01A-11R-A42S-07	1.13473	52.65668
TCGA-BQ-5893-01A-11R-1592-07	0.1810583	62.21899
TCGA-IA-A83W-01A-11R-A355-07	0.4376425	13.8129
TCGA-B9-4116-01A-02R-1351-07	1.402308	13.68797
TCGA-BP-4162-01A-02R-1325-07	1.821074	142.5582
TCGA-B9-5156-01A-01R-1592-07	0.9866847	24.21108
TCGA-B0-5699-01A-11R-1541-07	1.659009	121.0437
TCGA-A3-3306-01A-01R-0864-07	0.8050417	43.7068
TCGA-DW-7840-01A-11R-A32Z-07	0.7005394	13.44508
TCGA-CZ-5984-01A-11R-1672-07	4.180347	66.15039
TCGA-MM-A84U-01A-11R-A37O-07	1.169581	104.7601
TCGA-B0-4827-01A-02R-1420-07	2.804156	91.85908
TCGA-DW-7841-01A-11R-A32Z-07	2.294193	15.08309
TCGA-GL-7773-01A-11R-A32Z-07	1.17714	5.763615
TCGA-BP-4765-01A-01R-1289-07	1.538267	225.9145
TCGA-2Z-A9JD-01A-11R-A42S-07	1.708637	10.112
TCGA-A4-A4ZT-01A-11R-A26U-07	1.741325	20.17279
TCGA-2Z-A9JT-01A-11R-A42S-07	0.5229583	6.097599
TCGA-A3-3352-01A-01R-0864-07	0.8785053	131.1392
TCGA-J7-A8I2-01A-12R-A36F-07	0.9881309	12.46952
TCGA-B0-5102-01A-01R-1420-07	0.9020043	84.10493
TCGA-BP-4354-01A-02R-1289-07	6.783926	61.79667
TCGA-BP-4989-01A-01R-1334-07	1.70945	49.22142
TCGA-DV-5567-01A-01R-1541-07	0.3233426	257.0634
TCGA-BP-5181-01A-01R-1426-07	1.537741	169.1448
TCGA-CJ-5671-01A-11R-1541-07	2.29764	130.967
TCGA-CZ-5453-01A-01R-1503-07	1.864029	162.1006
TCGA-BQ-7050-01A-11R-1965-07	0.4966579	14.19615
TCGA-B2-4102-01A-02R-1325-07	4.034286	138.8189
TCGA-BP-4769-01A-01R-1289-07	1.287177	231.0754
TCGA-EU-5906-01A-11R-1672-07	3.900804	238.1892
TCGA-MH-A560-01A-11R-A26U-07	0.8318218	12.76144
TCGA-BP-5174-01A-01R-1426-07	0.6094575	71.03993
TCGA-IA-A40U-01A-11R-A24Z-07	0.8657894	13.78725
TCGA-CJ-4912-01A-01R-1426-07	0.8152981	54.68331
TCGA-CJ-4875-01A-01R-1305-07	0.810488	80.70707
TCGA-B0-5115-01A-01R-1420-07	1.035084	187.924
TCGA-BP-4173-01A-02R-1289-07	5.613762	76.36577
TCGA-B0-5097-01A-01R-1420-07	1.815533	142.1862
TCGA-4A-A93W-01A-11R-A37K-07	0.7643251	9.561439
TCGA-2Z-A9JR-01A-12R-A42S-07	0.6546283	11.43665
TCGA-EU-5905-01A-11R-1672-07	0.3313775	162.3698
TCGA-BQ-5892-01A-11R-1592-07	0.8414112	49.9863
TCGA-B0-4813-01A-01R-1277-07	5.702702	43.19117
TCGA-SX-A7SU-01A-11R-A36F-07	0.1992393	9.359256
TCGA-BP-5177-01A-01R-1426-07	0.2919109	219.7615
TCGA-CJ-4642-01B-01R-1305-07	1.793528	41.60264
TCGA-SX-A7SN-01A-11R-A355-07	4.865366	9.769143
TCGA-5P-A9KE-01A-11R-A42S-07	0.1157418	8.611279
TCGA-P4-A5ED-01A-11R-A28H-07	2.358654	19.40729
TCGA-UZ-A9PK-01A-11R-A38C-07	2.619105	18.17807
TCGA-B8-5159-01A-01R-1420-07	0.2282952	125.4384
TCGA-BQ-5884-01A-11R-1592-07	3.283094	20.31952
TCGA-P4-AAVL-01A-11R-A42S-07	2.155642	7.75016
TCGA-CJ-4637-01A-02R-1325-07	4.415899	39.07885
TCGA-4A-A93X-01A-11R-A37K-07	0.8458663	6.865428
TCGA-B0-4822-01A-01R-1277-07	1.032603	85.61482
TCGA-B0-5709-01A-11R-1541-07	7.440831	154.3793
TCGA-A4-A5Y0-01A-11R-A31O-07	0.4224273	6.931417
TCGA-B0-4714-01A-01R-1277-07	2.505979	93.01452
TCGA-CZ-5466-01A-01R-1503-07	2.419023	63.71146
TCGA-B8-A7U6-01A-12R-A37O-07	3.517674	151.3243
TCGA-CJ-4889-01A-01R-1305-07	2.365389	113.2509
TCGA-T7-A92I-01A-11R-A37O-07	4.339114	25.46087
TCGA-CJ-4893-01A-01R-1305-07	1.149014	179.3257
TCGA-BP-4756-01A-01R-1289-07	1.525329	16.71365
TCGA-A4-A5DU-01A-11R-A28H-07	0.6019981	10.72784
TCGA-CJ-4641-01A-02R-1325-07	4.385242	57.86858
TCGA-A4-7732-01A-11R-2139-07	2.67589	9.760032
TCGA-B0-4818-01A-01R-1503-07	2.060425	184.6335
TCGA-BQ-7048-01A-11R-1965-07	2.246114	22.47396
TCGA-BQ-5879-01A-11R-1592-07	2.110043	79.32359
TCGA-B8-5552-01B-11R-1672-07	4.335324	273.9369
TCGA-AK-3428-01A-02R-1277-07	2.444048	162.0589
TCGA-BQ-5877-01A-11R-1592-07	3.331402	18.35267
TCGA-B0-4696-01A-01R-1277-07	0.514245	15.11928
TCGA-A3-3370-01A-02R-1420-07	0.4152082	172.523
TCGA-BP-4174-01A-02R-1289-07	1.074601	55.6526
TCGA-BP-4775-01A-01R-1289-07	7.143065	195.6528
TCGA-BP-4325-01A-02R-1289-07	6.063085	65.42017
TCGA-BP-4771-01A-01R-1289-07	2.286146	97.83621
TCGA-B2-5635-01A-01R-1541-07	2.223049	127.478
TCGA-CJ-4895-01A-01R-1305-07	3.38605	99.13151
TCGA-AT-A5NU-01A-11R-A28H-07	0.3895828	13.76457
TCGA-B0-4707-01A-01R-1277-07	0.0941981	44.75752
TCGA-DV-A4W0-05A-11R-A266-07	0.2952673	133.8249
TCGA-CZ-5989-01A-11R-1672-07	1.415483	148.6662
TCGA-CJ-5676-01A-11R-1541-07	2.031494	137.0928
TCGA-G7-A8LB-01A-11R-A36F-07	0.1017115	4.415337
TCGA-B0-5812-01A-11R-1672-07	3.781312	294.5723
TCGA-BP-4346-01A-01R-1289-07	4.339495	79.33495
TCGA-B3-4103-01A-02R-1351-07	0.8763642	19.34275
TCGA-B0-5092-01A-01R-1420-07	0.6897196	53.81958
TCGA-G7-6789-01A-11R-1965-07	0.2007674	22.11772
TCGA-SX-A7SL-01A-11R-A355-07	0	16.0863
TCGA-6D-AA2E-01A-11R-A37O-07	3.196538	44.22886
TCGA-BP-4982-01A-01R-1334-07	2.151574	223.7361
TCGA-BP-4971-01A-01R-1334-07	1.533813	102.7647
TCGA-BP-4970-01A-01R-1334-07	2.819598	190.9368
TCGA-B0-4710-01A-01R-1503-07	1.897062	106.3173
TCGA-BP-4344-01A-01R-1289-07	7.389406	279.2689
TCGA-5P-A9JV-01A-12R-A42S-07	1.340626	182.5513
TCGA-2Z-A9JM-01A-12R-A42S-07	1.43098	15.52234
TCGA-B8-5545-01A-01R-1672-07	3.124441	209.9502
TCGA-HE-A5NH-01A-11R-A26U-07	1.278917	13.39479
TCGA-CJ-4870-01A-01R-1305-07	1.356635	305.3352
TCGA-B0-4828-01A-01R-1277-07	2.908996	53.12037
TCGA-CJ-5679-01A-11R-1541-07	0.303948	50.162
TCGA-SX-A71V-01A-11R-A33Z-07	0.5386336	24.62367
TCGA-B9-A44B-01A-11R-A24Z-07	0.2264489	28.45078
TCGA-CZ-4857-01A-01R-1305-07	1.38548	119.1404
TCGA-A3-3307-01A-01R-0864-07	2.997395	167.7556
TCGA-AK-3465-01A-02R-1325-07	0.1333187	34.14814
TCGA-A3-3331-01A-02R-1325-07	9.349192	151.4598
TCGA-IZ-8195-01A-31R-2404-07	0.2673561	11.54669
TCGA-5P-A9K0-01A-11R-A42S-07	0.9156351	10.39548
TCGA-CJ-4904-01A-02R-1426-07	0.6896923	297.687
TCGA-CJ-4920-01A-01R-1426-07	7.585514	133.7108
TCGA-B0-5702-01A-11R-1541-07	0.55604	38.10985
TCGA-BQ-5889-01A-11R-1592-07	1.64798	46.95623
TCGA-BP-4163-01A-02R-1325-07	3.048748	95.83159
TCGA-IZ-A6M9-01A-11R-A31O-07	0.9683516	4.185499
TCGA-B2-3924-01A-02R-A277-07	1.554608	55.43465
TCGA-B2-3924-01A-02R-1325-07	1.698643	84.62994
TCGA-BP-4777-01A-01R-1289-07	1.597334	79.89037
TCGA-CJ-4872-01A-01R-1305-07	1.978644	194.3019
TCGA-B0-5712-01A-11R-1672-07	1.949864	55.69131
TCGA-A3-A8CQ-01A-11R-A37O-07	0.8779139	224.6321
TCGA-BP-4798-01A-01R-1305-07	1.217091	56.8011
TCGA-BQ-7051-01A-12R-1965-07	0.08654745	9.871103
TCGA-BQ-7058-01A-11R-1965-07	0.1220116	13.79223
TCGA-CZ-5461-01A-01R-1503-07	6.515129	126.6714
TCGA-BP-4337-01A-01R-1289-07	2.869572	88.89822
TCGA-CJ-5683-01A-11R-1541-07	0.9136404	143.6632
TCGA-CJ-4899-01A-01R-1334-07	0.3948752	348.2274
TCGA-A3-3365-01A-01R-0864-07	0.8765186	232.5393
TCGA-A4-A5XZ-01A-11R-A31O-07	0.2156378	22.8045
TCGA-CZ-5468-01A-01R-1503-07	1.35909	54.73083
TCGA-B0-5694-01A-11R-1541-07	4.789022	101.4346
TCGA-AL-3472-01A-01R-1193-07	0.5327869	6.745024
TCGA-SX-A7SR-01A-12R-A36F-07	0.6123269	11.07504
TCGA-B3-8121-01A-21R-2404-07	1.551517	25.70582
TCGA-KV-A74V-01A-11R-A33Z-07	0.1136304	15.82792
TCGA-Y8-A895-01A-11R-A36F-07	0.2661282	11.82528
TCGA-B0-5705-01A-11R-1541-07	1.318873	149.0917
TCGA-BP-5192-01A-01R-1426-07	0.7462244	218.7312
TCGA-HE-A5NI-01A-11R-A26U-07	0.2069358	18.00303
TCGA-BP-4790-01A-01R-1305-07	1.52326	181.016
TCGA-CJ-6031-01A-11R-1672-07	1.34642	124.9639
TCGA-B1-A657-01A-11R-A31O-07	1.207445	14.72462
TCGA-G7-6795-01A-11R-1965-07	0.3834866	14.07439
TCGA-B9-4617-01A-01R-1193-07	0.2240035	11.1389
TCGA-B8-A54K-01A-11R-A33J-07	0.07678607	157.8136
TCGA-5P-A9JZ-01A-11R-A42S-07	1.183829	10.20886
TCGA-AS-3778-01A-01R-A32Z-07	0.6936278	168.4595
TCGA-BP-5196-01A-01R-1426-07	4.860973	78.52135
TCGA-DW-7836-01A-11R-2139-07	0.6201395	9.791703
TCGA-BQ-5887-01A-11R-1965-07	0.6105625	38.81079
TCGA-GL-6846-01A-11R-1965-07	0.3765306	15.15209
TCGA-CJ-4886-01A-01R-1305-07	1.246757	228.2676
TCGA-B0-5713-01A-11R-1672-07	1.346939	146.8934
TCGA-MM-A563-01A-11R-A266-07	1.605056	95.75794
TCGA-A4-8515-01A-11R-2404-07	0.0302461	16.0071
TCGA-B8-5164-01A-01R-1420-07	4.311068	56.90666
TCGA-2Z-A9JQ-01A-11R-A42S-07	1.241272	4.858568
TCGA-CW-6087-01A-11R-1672-07	4.159463	18.3924
TCGA-A3-3349-01A-01R-1188-07	0.5529758	290.8933
TCGA-J7-8537-01A-11R-2404-07	2.303244	38.97974
TCGA-AK-3434-01A-02R-1277-07	0.9138849	207.0243
TCGA-GL-7966-01A-11R-2204-07	0.6415242	77.15125
TCGA-CJ-5680-01A-11R-1541-07	0.9796572	74.90473
TCGA-A3-3347-01A-02R-1325-07	2.406232	72.87027
TCGA-BP-5200-01A-01R-1426-07	3.283568	181.3398
TCGA-DV-5573-01A-01R-1541-07	1.555744	79.4784
TCGA-B0-5700-01A-11R-1541-07	2.252671	156.9122
TCGA-2Z-A9JP-01A-11R-A42S-07	0.8767756	9.530775
TCGA-SX-A71U-01A-12R-A33Z-07	0.7587399	9.866562
TCGA-CJ-4907-01A-01R-1426-07	0.9217831	190.6487
TCGA-BP-4351-01A-01R-1289-07	0.4236471	145.9621
TCGA-CJ-4890-01A-01R-1305-07	1.634097	94.30537
TCGA-WN-A9G9-01A-12R-A37K-07	0.7149526	14.55049
TCGA-A3-3317-01A-02R-1325-07	1.466137	119.488
TCGA-B0-5119-01A-02R-1420-07	1.543627	203.5845
TCGA-BP-4981-01A-01R-1334-07	0.9717543	38.43634
TCGA-A4-7585-01A-11R-2139-07	1.164695	16.02551
TCGA-B3-A6W5-01A-12R-A33Z-07	0.6750291	19.08291
TCGA-A4-8310-01A-11R-2404-07	0.1617417	9.517826
TCGA-SX-A71W-01A-12R-A355-07	0.5513722	7.639695
TCGA-2Z-A9J5-01A-21R-A38C-07	0.7018706	13.55969
TCGA-BP-4331-01A-01R-1289-07	1.912025	114.5946
TCGA-HE-A5NF-01A-11R-A26U-07	1.289492	26.35844
TCGA-HE-7130-01A-11R-1965-07	0.3560314	69.97841
TCGA-BP-4343-01A-02R-1289-07	1.425982	82.73812
TCGA-BP-4335-01A-01R-1289-07	2.131601	124.6441
TCGA-P4-A5E6-01A-11R-A28H-07	0.4646204	6.657894
TCGA-BQ-7059-01A-11R-1965-07	1.748918	19.02932
TCGA-B0-4712-01A-01R-1503-07	3.807231	51.76421
TCGA-B8-5165-01A-01R-1420-07	2.267414	272.5894
TCGA-BQ-7045-01A-31R-1965-07	0.4970191	24.02354
TCGA-B0-4703-01A-01R-1277-07	1.31655	121.5209
TCGA-BP-5176-01A-01R-1426-07	1.041413	166.7063
TCGA-CJ-4644-01A-02R-1325-07	0.8980644	119.1069
TCGA-DW-7963-01B-11R-A28H-07	0.3641628	15.60753
TCGA-B9-7268-01A-11R-A32Z-07	0.3751381	14.33136
TCGA-CJ-4640-01A-02R-1325-07	4.78982	80.72364
TCGA-B4-5835-01A-11R-1672-07	0.748046	40.78248
TCGA-BP-4987-01A-01R-1334-07	0.8322349	207.0746
TCGA-B8-5549-01A-01R-1541-07	2.659934	241.3831
TCGA-BP-4164-01A-02R-1325-07	0.5182991	104.5752
TCGA-BP-4327-01A-01R-1289-07	1.051341	107.8103
TCGA-A3-3367-01A-02R-1420-07	1.042025	137.501
TCGA-G7-6797-01A-11R-1965-07	0.06650365	25.66642
TCGA-AK-3454-01A-02R-1277-07	0.8947392	77.9367
TCGA-CJ-4901-01A-01R-1426-07	3.308576	55.37099
TCGA-A4-A772-01A-11R-A33Z-07	1.493765	13.04159
TCGA-B8-4148-01A-02R-1325-07	0.9629147	159.8027
TCGA-B0-4691-01A-01R-1277-07	3.234785	44.47634
TCGA-AL-3466-01A-02R-1351-07	1.172429	6.361567
TCGA-B9-A5W7-01A-11R-A31O-07	0.5977536	16.05063
TCGA-CW-6090-01A-11R-1672-07	3.755093	74.96127
TCGA-DV-5568-01A-01R-1541-07	0.7274776	122.9992
TCGA-F9-A7Q0-01A-11R-A36F-07	0.8887417	13.49673
TCGA-BP-4165-01A-02R-1289-07	1.359064	130.1305
TCGA-B0-5703-01A-11R-1541-07	0.729651	116.1631
TCGA-DW-5561-01A-01R-1592-07	0.6371302	8.328483
TCGA-EV-5903-01A-11R-1592-07	0.8466016	28.10882
TCGA-B2-5635-01A-01R-A277-07	1.868387	49.03365
TCGA-CJ-4868-01A-01R-1305-07	3.334161	140.8628
TCGA-B8-4146-01B-11R-1672-07	1.373074	110.8471
TCGA-IA-A83T-01A-11R-A355-07	2.865055	9.649474
TCGA-EU-5904-01A-11R-1672-07	6.359106	314.2772
TCGA-CJ-5689-01A-11R-1541-07	3.265009	157.7988
TCGA-AK-3458-01A-01R-1503-07	0.06501832	44.97765
TCGA-BP-4158-01A-02R-1289-07	0.5416848	167.9203
TCGA-AK-3451-01A-02R-1188-07	0.3560129	41.15004
TCGA-CZ-5463-01A-01R-1503-07	0.8543783	101.5035
TCGA-A4-A57E-01A-11R-A26U-07	0.9216675	10.6218
TCGA-CZ-5457-01A-01R-1503-07	0.6185297	170.0034
TCGA-2Z-A9JS-01A-21R-A42S-07	0.6035978	12.97522
TCGA-2Z-A9J1-01A-11R-A38C-07	0.8048087	8.878008
TCGA-CZ-5454-01A-01R-1503-07	2.58094	54.25885
TCGA-BQ-5882-01A-11R-1592-07	2.289034	56.44145
TCGA-CJ-4885-01A-01R-1305-07	1.921637	75.34663
TCGA-BP-4998-01A-01R-1334-07	3.578135	166.212
TCGA-A3-3343-01A-01R-0864-07	1.156803	75.1537
TCGA-AK-3453-01A-02R-1277-07	4.559336	28.24166
TCGA-UZ-A9PJ-01A-11R-A38C-07	1.330363	10.00812
TCGA-SX-A7SM-01A-11R-A355-07	2.101311	16.6045
TCGA-BP-5183-01A-01R-1426-07	0.7691302	80.52752
TCGA-A3-3363-01A-01R-0864-07	1.299398	10.23313
TCGA-B1-A655-01A-11R-A31O-07	2.728789	19.69396
TCGA-AK-3429-01A-02R-1325-07	1.283359	118.1963
TCGA-CZ-5986-01A-11R-1672-07	2.18495	121.857
TCGA-B0-4824-01A-01R-1277-07	2.480965	111.4775
TCGA-B4-5844-01A-11R-1672-07	0.5052347	300.8029
TCGA-5P-A9JU-01A-11R-A42S-07	0.8942683	19.53958
TCGA-BP-4166-01A-02R-1289-07	0.4976002	112.4133
TCGA-P4-A5E8-01A-11R-A28H-07	2.38807	75.75849
TCGA-BP-4159-01A-02R-1289-07	0.6532573	132.5548
TCGA-CJ-4884-01A-01R-1305-07	2.141854	74.75704
TCGA-BP-5175-01A-01R-1426-07	0.6192221	26.38807
TCGA-B0-5085-01A-01R-1334-07	2.015306	47.70709
TCGA-GK-A6C7-01A-11R-A33J-07	0.4844391	260.0118
TCGA-CZ-4863-01A-01R-1503-07	2.010631	115.515
TCGA-A3-3385-01A-02R-1420-07	0.2432615	69.89158
TCGA-BP-4789-01A-01R-1305-07	0.6174084	295.5775
TCGA-BP-4774-01A-01R-1289-07	7.961544	189.8615
TCGA-2Z-A9JO-01A-11R-A42S-07	1.884002	16.66653
TCGA-CJ-4892-01A-01R-1305-07	1.211517	129.0812
TCGA-4A-A93Y-01A-11R-A37K-07	4.688026	45.18068
TCGA-DV-A4W0-01A-11R-A266-07	0.2471003	145.2708
TCGA-KV-A6GE-01A-11R-A31O-07	0.6966786	11.81292
TCGA-B8-4151-01A-01R-1188-07	0.2530601	87.04515
TCGA-B0-4693-01A-01R-1277-07	3.151513	136.6539
TCGA-IA-A40Y-01A-11R-A24Z-07	1.275105	11.35336
TCGA-CJ-4888-01A-01R-1305-07	0.9155381	63.29698
TCGA-B4-5832-01A-11R-1672-07	0.3585389	82.99483
TCGA-UN-AAZ9-01A-11R-A38C-07	0.3363812	28.04647
TCGA-A3-3316-01A-01R-0864-07	4.026037	110.6493
TCGA-B0-4700-01A-02R-1541-07	2.604004	85.93637
TCGA-B9-A8YH-01A-11R-A37K-07	0.3621887	11.20188
TCGA-BP-4986-01A-01R-1334-07	3.017007	102.1391
TCGA-BP-5202-01A-02R-1426-07	0.3458565	157.5064
TCGA-UZ-A9PZ-01A-11R-A42S-07	0.5304153	9.040682
TCGA-B8-5158-01A-01R-1420-07	5.352793	73.11558
TCGA-BP-4781-01A-01R-1305-07	11.78131	98.38339
TCGA-A4-8630-01A-11R-2404-07	0.3286889	12.99221
TCGA-BQ-5878-01A-11R-1592-07	0.7490724	11.29191
TCGA-A3-3319-01A-02R-1325-07	2.893	25.45731
TCGA-B0-5080-01A-01R-1503-07	1.556692	140.9995
TCGA-B8-A54H-01A-11R-A33J-07	1.330176	175.5632
TCGA-BP-4340-01A-01R-1289-07	0.8475909	118.2451
TCGA-CZ-5458-01A-01R-1503-07	0.7058489	228.5094
TCGA-5P-A9JW-01A-11R-A42S-07	0.6604931	8.353734
TCGA-B3-3925-01A-02R-1351-07	3.401617	13.36497
TCGA-BP-4974-01A-01R-1334-07	3.424089	278.4039
TCGA-B2-4101-01A-02R-1277-07	0.7409555	119.4066
TCGA-BP-4776-01A-01R-1289-07	3.949112	238.9406
TCGA-G7-6790-01A-11R-1965-07	0.8391435	32.37701
TCGA-CJ-4905-01A-02R-1426-07	0.6103292	275.4041
TCGA-G7-6792-01A-21R-1965-07	2.053875	12.75241
TCGA-BQ-7044-01A-11R-1965-07	0.4484355	12.26266
TCGA-BP-5194-01A-02R-1426-07	0.5838558	162.5767
TCGA-CJ-4874-01A-01R-1305-07	1.117189	153.3806
TCGA-BP-5185-01A-01R-1426-07	0.3304404	48.61629
TCGA-GL-A9DC-01A-11R-A37K-07	0.4762101	18.79598
TCGA-SX-A7SS-01A-11R-A36F-07	1.827491	11.52713
TCGA-CZ-5469-01A-01R-1503-07	0.3881397	31.12572
TCGA-AL-A5DJ-01A-11R-A26U-07	0.01600492	3.172447
TCGA-GL-A59T-01A-21R-A28H-07	1.040541	21.61151
TCGA-B8-A54G-01A-11R-A266-07	2.044323	23.9262
TCGA-DZ-6132-01A-11R-1965-07	2.805	16.60527
TCGA-B0-5402-01A-01R-1503-07	1.785837	201.8125
TCGA-CZ-5988-01A-11R-1672-07	1.372474	176.7349
TCGA-AK-3436-01A-02R-1325-07	0.04659395	77.27375
TCGA-BP-4797-01A-01R-1305-07	2.153129	101.3976
TCGA-G6-A5PC-01A-11R-A33J-07	0.3548397	19.81256
TCGA-SX-A7SQ-01A-12R-A36F-07	0.2233224	12.6276
TCGA-B8-A54J-01A-11R-A33J-07	1.431003	266.7591
TCGA-BP-4959-01A-01R-1334-07	1.143325	91.76153
TCGA-CZ-5467-01A-01R-1503-07	0.8040503	136.976
TCGA-B1-A47M-01A-11R-A24Z-07	1.528134	6.365875
TCGA-CZ-4864-01A-01R-1503-07	1.588154	117.1372
TCGA-GL-A9DD-01A-11R-A37K-07	1.012289	14.5421
TCGA-DW-7838-01A-11R-2139-07	2.301282	33.74657
TCGA-CJ-4634-01A-02R-1325-07	0.9975921	146.7402
TCGA-BP-4973-01A-01R-1334-07	1.572583	128.4515
TCGA-Y8-A8RZ-01A-11R-A37K-07	0.2553343	6.627629
TCGA-BP-4975-01A-01R-1334-07	0.9548881	147.8147
TCGA-B0-4847-01A-01R-1277-07	5.457695	27.01253
TCGA-CJ-5677-01A-11R-1541-07	4.380065	49.98318
TCGA-CW-5585-01A-01R-1541-07	0.3291983	157.8871
TCGA-DW-7839-01A-11R-2139-07	0.02051802	3.436305
TCGA-A3-3326-01A-01R-0864-07	2.636976	124.0468
TCGA-CJ-4891-01A-01R-1305-07	4.13075	30.13708
TCGA-CJ-5684-01A-11R-1541-07	1.269753	173.0896
TCGA-MH-A562-01A-11R-A26U-07	0.4952012	3.195694
TCGA-MH-A854-01A-11R-A355-07	0.504764	10.70479
TCGA-F9-A7VF-01A-11R-A33Z-07	0.154634	8.719983
TCGA-BP-4763-01A-01R-1289-07	1.405347	176.1014
TCGA-B8-4622-01A-02R-1277-07	0.9955565	117.0606
TCGA-F9-A8NY-01A-11R-A36F-07	1.545144	45.86807
TCGA-AK-3450-01A-02R-1277-07	0.2673943	130.7968
TCGA-MH-A55W-01A-11R-A26U-07	0.7350392	18.67644
TCGA-CJ-4894-01A-01R-1305-07	1.942174	119.2252
TCGA-B0-4836-01A-01R-1305-07	0.9522176	84.04396
TCGA-A3-3322-01A-02R-1325-07	3.203808	117.8865
TCGA-CZ-5982-01A-11R-1672-07	3.882412	262.4747
TCGA-CJ-6028-01A-11R-1672-07	1.529583	107.7018
TCGA-BP-5169-01A-01R-1426-07	0.6326069	28.08069
TCGA-B0-4819-01A-01R-1277-07	3.791675	75.49769
TCGA-A4-8312-01A-11R-2404-07	1.030709	24.84297
TCGA-A4-7288-01A-11R-A32Z-07	0.129632	22.03563
TCGA-A3-3359-01A-01R-0864-07	0.8119572	163.5256
TCGA-BP-4803-01A-01R-1305-07	1.739132	133.0217
TCGA-A3-A6NL-01A-11R-A33J-07	1.401015	192.3164
TCGA-B0-4701-01A-01R-1277-07	1.105518	108.5338
TCGA-CJ-4903-01A-01R-1426-07	5.395185	105.312
TCGA-CW-5588-01A-01R-1541-07	2.749745	139.8131
TCGA-B0-4821-01A-01R-1503-07	0.6031254	45.35091
TCGA-DV-A4VZ-01A-11R-A266-07	0.2026519	75.55964
TCGA-BP-5199-01A-01R-1426-07	1.790002	141.1006
TCGA-B9-4117-01A-02R-1351-07	2.892607	18.46927
TCGA-BP-5186-01A-01R-1426-07	0.8695194	202.2487
TCGA-2Z-A9JJ-01A-11R-A42S-07	1.946776	35.77806
TCGA-SX-A71R-01A-12R-A33Z-07	0.4884308	7.839413
TCGA-B0-4817-01A-01R-1277-07	2.394569	12.68945
TCGA-UZ-A9PM-01A-21R-A38C-07	0.9037376	12.86386
TCGA-B2-5633-01B-04R-A277-07	1.651539	109.8261
TCGA-CW-6088-01A-11R-1672-07	1.40442	305.9783
TCGA-B0-4816-01A-01R-1503-07	5.381239	130.8318
TCGA-A3-3329-01A-01R-0864-07	2.804964	102.3944
TCGA-AK-3433-01A-02R-1277-07	0.2377412	20.82673
TCGA-BP-5010-01A-02R-1420-07	2.516118	105.632
TCGA-CZ-5455-01A-01R-1503-07	1.262181	115.5597
TCGA-DV-A4VX-01A-11R-A266-07	1.052887	23.15039
TCGA-CJ-4873-01A-01R-1305-07	1.946838	25.38331
TCGA-5P-A9K9-01A-11R-A42S-07	1.056834	16.75651
TCGA-HE-A5NK-01A-11R-A26U-07	0.6613958	17.02518
TCGA-Q2-A5QZ-01A-11R-A28H-07	0.3680978	6.567225
TCGA-B0-5094-01A-01R-1420-07	0.85241	47.69419
TCGA-B8-4621-01A-01R-1503-07	1.047078	24.15865
TCGA-BQ-7060-01A-11R-1965-07	0.9043113	14.95526
TCGA-BP-4784-01A-01R-1305-07	0.163769	172.1838
TCGA-CZ-5470-01A-01R-1503-07	5.496526	52.73515
TCGA-CZ-5462-01A-01R-1503-07	15.41213	31.91733
TCGA-KV-A6GD-01A-11R-A31O-07	3.547651	32.56142
TCGA-MM-A564-01A-11R-A266-07	0.7916192	91.26786
TCGA-CZ-5465-01A-01R-1503-07	3.099398	95.7936
TCGA-B0-5107-01A-01R-1420-07	1.74558	2.829266
TCGA-B1-5398-01A-02R-1592-07	2.529946	24.86893
TCGA-B4-5378-01A-01R-1503-07	0.956631	314.3965
TCGA-B0-4838-01A-01R-1305-07	3.447576	127.7832
TCGA-A4-8517-01A-11R-2404-07	9.626644	11.4426
TCGA-B0-4842-01A-02R-1420-07	1.946562	17.22643
TCGA-5P-A9K2-01A-11R-A42S-07	0.1111816	3.695797
TCGA-B1-A656-01A-11R-A31O-07	2.006993	13.71575
TCGA-2K-A9WE-01A-11R-A38C-07	2.939443	16.90406
TCGA-CW-5590-01A-01R-1541-07	0.3687867	157.1724
TCGA-BP-4968-01A-01R-1334-07	1.339784	104.7685
TCGA-2Z-A9J2-01A-11R-A38C-07	0.3942703	6.84236
TCGA-DZ-6135-01A-11R-1965-07	0.5490625	13.86447
TCGA-B0-5088-01A-01R-1334-07	2.161345	126.9159
TCGA-CZ-5452-01A-01R-1503-07	2.01567	53.29201
TCGA-IZ-A6M8-01A-11R-A31O-07	0.4415257	6.442491
TCGA-B0-5120-01A-01R-1420-07	8.894362	252.9245
TCGA-A4-7583-01A-11R-A32Z-07	1.271682	18.24525
TCGA-5P-A9K4-01A-11R-A42S-07	0.2835891	15.06518
TCGA-AK-3455-01A-01R-0864-07	0.3000716	48.01765
TCGA-BP-4983-01A-01R-1334-07	1.804177	75.81159
TCGA-BP-4787-01A-01R-1305-07	5.708779	72.36458
TCGA-A3-3383-01A-02R-1325-07	1.601567	78.19087
TCGA-AK-3456-01A-02R-1325-07	1.143253	17.06949
TCGA-IA-A83V-01A-11R-A355-07	0.66365	16.80092
TCGA-B2-3924-01B-03R-A277-07	1.22283	121.7069
TCGA-CJ-4900-01A-01R-1334-07	3.547204	53.62275
TCGA-B0-4845-01A-01R-1277-07	1.605325	178.5592
TCGA-AK-3445-01A-02R-1277-07	0.9929183	52.82146
TCGA-A3-3358-01A-01R-1541-07	2.188972	80.91049
TCGA-CJ-4643-01A-02R-1325-07	2.187792	220.4031
TCGA-BQ-7062-01A-11R-1965-07	3.013229	21.79544
TCGA-A3-3313-01A-02R-1325-07	1.422617	33.33432
TCGA-HE-7128-01A-11R-1965-07	0.8614797	20.61758
TCGA-A3-A8OV-01A-11R-A37O-07	0.7483187	82.31649
TCGA-MW-A4EC-01A-11R-A266-07	2.263785	154.2993
TCGA-B0-4834-01A-01R-1305-07	0.1649373	71.64569
TCGA-CW-6093-01A-11R-1672-07	1.789459	252.7453
TCGA-AL-3468-01A-02R-1351-07	0.6378458	15.39358
TCGA-UZ-A9PU-01A-11R-A42S-07	0.7645961	11.42683
TCGA-2Z-A9J7-01A-11R-A38C-07	0.4232911	4.413105
TCGA-BQ-5876-01A-11R-1592-07	0.4406855	23.37465
TCGA-BQ-7056-01A-11R-1965-07	0.8497224	13.87422
TCGA-BP-4761-01A-01R-1289-07	0.4602954	19.03184
TCGA-5P-A9K8-01A-11R-A42S-07	0.2077015	27.76114
TCGA-UZ-A9PP-01A-11R-A42S-07	0.2272356	19.78955
TCGA-B0-4945-01A-01R-1420-07	0.7336811	210.2647
TCGA-CW-5581-01A-02R-1541-07	0.5051735	167.1137
TCGA-A3-3387-01A-01R-1541-07	1.868357	113.0947
TCGA-B0-5081-01A-01R-1334-07	4.151701	79.58718
TCGA-AL-7173-01A-11R-2139-07	0.6450993	13.40866
TCGA-EU-5907-01A-11R-1672-07	0.4450902	58.83538
TCGA-BP-5170-01A-01R-1426-07	3.797156	152.9471
TCGA-BQ-7046-01A-11R-1965-07	0.6206897	26.86581
TCGA-B2-4098-01A-02R-1325-07	4.307669	18.09301
TCGA-AK-3431-01A-02R-1277-07	1.125703	229.7857
TCGA-BP-4963-01A-01R-1334-07	2.251766	134.139
TCGA-UZ-A9PO-01A-11R-A38C-07	1.420478	13.58704
TCGA-Y8-A897-01A-11R-A36F-07	1.302561	13.04247
TCGA-CJ-4897-01A-03R-1426-07	0.4757214	198.2964
TCGA-UZ-A9PL-01A-11R-A38C-07	0.1789869	11.33189
TCGA-AL-3467-01A-02R-1351-07	0.02730014	3.00084
TCGA-CW-5580-01A-01R-1672-07	1.601005	168.8263
TCGA-B2-5635-01B-04R-A277-07	3.375292	92.16078
TCGA-BP-4962-01A-01R-1334-07	0.6522117	67.6087
TCGA-G7-7502-01A-11R-2204-07	6.786313	11.87918
TCGA-BP-4330-01A-01R-1289-07	0.923182	175.7062
TCGA-B0-4811-01A-01R-1503-07	1.557414	47.9578
TCGA-A4-A48D-01A-11R-A24Z-07	0.3471741	15.34555
TCGA-B0-5400-01A-01R-1503-07	3.100478	47.89324
TCGA-B8-A54D-01A-21R-A266-07	0.6271199	41.5959
TCGA-BP-4969-01A-01R-1334-07	0.1982469	98.03115
TCGA-BP-4985-01A-01R-1334-07	5.723486	47.83075
TCGA-UZ-A9PX-01A-11R-A42S-07	0.6914022	10.64532
TCGA-B0-5100-01A-01R-1420-07	0.3600978	118.4617
TCGA-CZ-5464-01A-01R-1503-07	5.25645	90.62213
TCGA-BQ-7049-01A-11R-1965-07	1.828831	33.68914
TCGA-CZ-4865-01A-02R-1503-07	3.77409	134.1637
TCGA-B2-5633-01A-01R-A277-07	1.334616	40.2281
TCGA-AK-3425-01A-02R-1277-07	1.518708	74.81657
TCGA-BP-4167-01A-02R-1325-07	1.33325	55.9859
TCGA-2Z-A9JI-01A-11R-A42S-07	2.81013	21.42426
TCGA-AL-3473-01A-01R-1193-07	0.4180232	25.75941
TCGA-BP-4338-01A-01R-1289-07	0.9097149	70.02763
TCGA-A4-7287-01A-11R-2139-07	2.269169	31.90026
TCGA-UZ-A9PN-01A-11R-A38C-07	0.7458161	32.2521
TCGA-BP-4799-01A-01R-1305-07	4.781863	78.7082
TCGA-B4-5834-01A-11R-1672-07	0.3265282	290.6804
TCGA-CZ-4853-01A-01R-1426-07	1.101983	89.59119
TCGA-SX-A71S-01A-11R-A33Z-07	2.696051	8.5786
TCGA-O9-A75Z-01A-11R-A33Z-07	0.4337307	12.48647
TCGA-G7-A8LC-01A-11R-A36F-07	0.1747293	12.76823
TCGA-J7-6720-01A-11R-2139-07	1.954043	12.47867
TCGA-B0-5099-01A-01R-1420-07	0.9143178	132.4077
TCGA-BP-4349-01A-01R-1289-07	0.5968067	221.3751
TCGA-B0-5690-01A-11R-1541-07	1.183414	306.5043
TCGA-B0-4839-01A-01R-1305-07	0.9675526	96.11176
TCGA-B9-A5W8-01A-11R-A28H-07	4.302662	19.43483
TCGA-B0-4718-01A-01R-1277-07	3.468905	83.66323
TCGA-B0-5075-01A-01R-1334-07	4.168374	42.93523
TCGA-BP-5198-01A-01R-1426-07	0.9236005	90.13614
TCGA-A3-3376-01A-02R-1420-07	1.791642	292.8956
TCGA-B8-A54I-01A-21R-A33J-07	0.9953514	41.87713
TCGA-P4-A5EB-01A-11R-A28H-07	0.6819092	15.58169
TCGA-DV-5575-01A-01R-1541-07	6.910018	243.1786
TCGA-A4-8311-01A-11R-2404-07	0.1373452	9.985101
TCGA-BP-4770-01A-01R-1503-07	1.081404	32.29857
TCGA-B0-4846-01A-01R-1277-07	6.239011	152.5718
TCGA-GL-A4EM-01A-11R-A24Z-07	1.625895	15.98992
TCGA-DZ-6134-01A-11R-1965-07	1.867207	27.4511
TCGA-B0-4848-01A-01R-1277-07	4.882006	93.97282
TCGA-CW-5587-01A-01R-1541-07	1.529661	149.1328
TCGA-CJ-4638-01A-02R-1325-07	0.8249416	22.58959
TCGA-BP-4345-01A-01R-1289-07	3.495544	150.1479
TCGA-F9-A97G-01A-11R-A38C-07	1.300048	21.26464
TCGA-B1-7332-01A-11R-A32Z-07	0.5406796	27.21218
TCGA-B0-5106-01A-01R-1420-07	2.272557	95.02326
TCGA-BP-5195-01A-02R-1426-07	1.235888	219.4484
TCGA-CJ-4918-01A-01R-1426-07	2.773912	193.2347
TCGA-MH-A857-01A-11R-A355-07	1.96836	25.05808
TCGA-B1-A654-01A-11R-A31O-07	0.7424245	3.309992
TCGA-B0-4690-01A-01R-1277-07	4.40337	110.56
TCGA-BP-5182-01A-01R-1426-07	3.603303	92.07708
TCGA-BP-4762-01A-02R-1289-07	2.58756	151.2267
TCGA-BP-4176-01A-02R-1289-07	10.8035	63.32733
TCGA-BP-4169-01A-02R-1289-07	23.01751	253.9214
TCGA-BP-4760-01A-02R-1420-07	1.310879	186.5582
TCGA-5P-A9KC-01A-11R-A42S-07	0.55113	19.11383
TCGA-A3-3374-01A-02R-1325-07	2.009328	29.21253
TCGA-BP-5191-01A-01R-1426-07	1.37498	27.74623
TCGA-B8-4619-01A-02R-1325-07	0.2529815	56.76625
TCGA-B0-4810-01A-01R-1503-07	1.524474	160.0043
TCGA-B1-A47O-01A-11R-A24Z-07	1.087326	11.66273
TCGA-B2-3923-01A-02R-A277-07	1.464842	21.15317
TCGA-CW-5591-01A-01R-1541-07	0.6828273	77.72121
TCGA-BP-5201-01A-01R-1426-07	1.131192	91.36425
TCGA-AS-3777-01A-01R-0864-07	0.3374603	31.71194
TCGA-BP-4758-01A-01R-1289-07	2.483925	176.938
TCGA-B8-4620-01A-02R-1325-07	10.24993	100.7782
TCGA-2Z-A9J3-01A-12R-A38C-07	0.495271	11.18924
TCGA-BP-4326-01A-01R-1289-07	0.8601704	162.8658
TCGA-BQ-7055-01A-11R-1965-07	0.4319645	64.45952
TCGA-B0-4852-01A-01R-1503-07	1.884575	101.083
TCGA-B2-3923-01B-10R-A277-07	1.612491	93.1593
TCGA-B2-5633-01A-01R-1541-07	1.102907	192.0974
TCGA-B0-4844-01A-01R-1277-07	1.357868	34.13495
TCGA-BQ-5894-01A-11R-1592-07	0.9113815	108.9729
TCGA-CJ-4887-01A-01R-1305-07	1.430555	76.14449
TCGA-5P-A9KH-01A-11R-A42S-07	0.3797099	22.1817
TCGA-G7-A8LD-01A-11R-A36F-07	0.5270341	5.599244
TCGA-BQ-5885-01A-11R-1592-07	1.563952	3.392039
TCGA-BP-4332-01A-01R-1289-07	2.127574	154.0535
