# Supplementary material for: Tumor-educated B cells promote renal cancer metastasis via inducing the IL-1β/HIF-2α/Notch1 signals
Source: Cell Death Dis. 2020 Mar 2;11(3):163. doi: 10.1038/s41419-020-2355-x (PMC7052134; doi:10.1038/s41419-020-2355-x)
Supplement: Supplementary file 5 — Table S3 [file 41419_2020_2355_MOESM5_ESM.xls]

HIF-2�� expression and corresponding DLL4 expression in RCC samples from TCGA dataset
ID	HIF2A	DLL4
TCGA-UZ-A9PS-05A-11R-A42S-07	30.3518	3.768316
TCGA-A3-A6NI-01A-11R-A33J-07	84.08965	22.09222
TCGA-BP-4353-01A-02R-1289-07	177.355	30.04972
TCGA-A3-3380-01A-01R-0864-07	193.0687	19.60521
TCGA-B0-5706-01A-11R-1541-07	204.1577	18.40227
TCGA-B0-4699-01A-01R-1277-07	24.12925	4.818683
TCGA-5P-A9K3-01A-11R-A42S-07	6.63172	0.8657253
TCGA-AK-3460-01A-02R-1277-07	212.8357	21.62242
TCGA-HE-7129-01A-11R-1965-07	20.99237	0.9096865
TCGA-CJ-6032-01A-11R-1672-07	191.7512	17.8605
TCGA-B0-5113-01A-01R-1420-07	130.1717	23.70117
TCGA-B0-4833-01A-01R-1305-07	110.4835	23.75527
TCGA-AK-3427-01A-01R-0864-07	13.88186	2.825149
TCGA-BP-4961-01A-01R-1334-07	366.4522	33.93747
TCGA-G6-A8L8-01A-21R-A37O-07	57.775	52.33589
TCGA-AK-3461-01A-02R-1277-07	235.837	23.09037
TCGA-2Z-A9JN-01A-21R-A42S-07	32.6415	1.369863
TCGA-G6-A8L6-01A-11R-A37O-07	98.50802	66.47487
TCGA-B4-5838-01A-11R-1672-07	127.8874	3.752609
TCGA-B0-4823-01A-02R-1420-07	144.9011	16.49803
TCGA-5P-A9KA-01A-11R-A42S-07	13.78119	0.7904192
TCGA-A3-3320-01A-02R-1325-07	199.0434	26.45619
TCGA-2Z-A9J8-01A-11R-A42S-07	10.50619	0.8923199
TCGA-EV-5901-01A-11R-1592-07	19.78228	1.255233
TCGA-HE-A5NL-01A-11R-A26U-07	13.13075	1.412575
TCGA-B0-5117-01A-01R-1420-07	38.14117	7.205671
TCGA-B8-4153-01B-11R-1672-07	121.6753	48.49014
TCGA-CJ-5681-01A-11R-1541-07	12.30615	4.557692
TCGA-B0-5692-01A-11R-1541-07	67.2328	22.37753
TCGA-BQ-7053-01A-11R-1965-07	30.48435	0.9157533
TCGA-CJ-4636-01A-02R-1325-07	104.0295	12.11472
TCGA-G7-A4TM-01A-11R-A31O-07	16.27986	1.787308
TCGA-P4-AAVK-01A-11R-A42S-07	12.59624	0.6933767
TCGA-UZ-A9PV-01A-11R-A42S-07	9.680943	0.6528122
TCGA-BP-4801-01A-02R-1420-07	175.3558	24.26093
TCGA-CJ-4869-01A-02R-1426-07	78.42488	16.76746
TCGA-BQ-5886-01A-11R-1592-07	7.387903	0.4844709
TCGA-CJ-4908-01A-01R-1426-07	223.7718	65.41975
TCGA-CZ-5985-01A-11R-1672-07	59.902	8.089334
TCGA-DV-5565-01A-01R-1541-07	243.4637	80.23061
TCGA-BP-4782-01A-02R-1420-07	146.0746	12.74834
TCGA-G7-A8LE-01A-11R-A36F-07	19.88187	2.457045
TCGA-B0-4841-01A-01R-1277-07	88.28257	38.47177
TCGA-G7-6796-01A-11R-1965-07	12.41153	1.663017
TCGA-2Z-A9JG-01A-11R-A42S-07	12.30624	0.6755948
TCGA-BP-5173-01A-01R-1426-07	156.2404	24.52301
TCGA-BP-5007-01A-01R-1334-07	212.7104	22.31529
TCGA-BP-4177-01A-02R-1420-07	144.1174	13.13826
TCGA-2Z-A9JE-01A-11R-A42S-07	4.094151	0.5734563
TCGA-BP-4991-01A-01R-1334-07	275.7748	40.04736
TCGA-B0-4698-01A-01R-1503-07	22.31011	1.556733
TCGA-BP-5009-01A-01R-1334-07	74.10332	29.12446
TCGA-A4-7584-01A-11R-2139-07	11.76371	0.3229396
TCGA-B4-5843-01A-11R-1672-07	147.6105	11.10034
TCGA-BP-5001-01A-01R-1334-07	90.44727	17.8445
TCGA-B0-5399-01A-01R-1503-07	116.0494	26.94955
TCGA-A3-A8OU-01A-11R-A37O-07	154.851	21.59803
TCGA-BP-4999-01A-01R-1334-07	324.4988	31.85973
TCGA-CJ-4876-01A-01R-1305-07	57.85824	15.55825
TCGA-CJ-5686-01A-11R-1672-07	96.93609	27.84223
TCGA-5P-A9KF-01A-11R-A42S-07	8.596923	0.3000782
TCGA-IZ-8196-01A-11R-2404-07	14.34596	0.6369824
TCGA-B0-4843-01A-01R-1277-07	62.9063	56.85797
TCGA-B0-5116-01A-02R-1420-07	147.1786	23.06226
TCGA-BP-4759-01A-01R-1289-07	146.3451	36.70172
TCGA-B0-5083-01A-02R-1420-07	55.50184	4.329123
TCGA-A4-7734-01A-11R-A32Z-07	14.65994	0.7664616
TCGA-B0-4815-01A-01R-1503-07	46.72578	8.371131
TCGA-BP-4334-01A-01R-1289-07	12.80823	5.220593
TCGA-CZ-4861-01A-01R-1305-07	46.95944	3.893497
TCGA-CJ-4902-01A-01R-1426-07	118.3215	58.48318
TCGA-DV-5574-01A-01R-1541-07	192.6354	24.64398
TCGA-BQ-5891-01A-11R-1592-07	15.8325	1.200879
TCGA-B0-5121-01A-02R-1420-07	239.3862	35.16267
TCGA-CZ-4856-01A-02R-1426-07	206.0934	22.96367
TCGA-B0-5110-01A-01R-1420-07	234.3388	50.61108
TCGA-BP-4804-01A-02R-1305-07	129.9828	21.06238
TCGA-G7-6793-01A-11R-1965-07	67.70548	7.536101
TCGA-B9-5155-01A-01R-1592-07	15.63066	0.713233
TCGA-A3-3335-01A-01R-0864-07	52.37929	11.89697
TCGA-2Z-A9J9-01A-11R-A42S-07	159.1087	17.51242
TCGA-Y8-A894-01A-11R-A36F-07	11.35357	0.5524541
TCGA-GL-8500-01A-11R-2404-07	9.823816	0.8149079
TCGA-CJ-5682-01A-11R-1541-07	134.4843	17.53654
TCGA-SX-A7SP-01A-11R-A355-07	12.98631	0.8539243
TCGA-BP-4972-01A-01R-1334-07	139.2314	27.83665
TCGA-CJ-6027-01A-11R-1672-07	41.5289	5.636622
TCGA-BQ-5890-01A-11R-1592-07	12.25867	1.344595
TCGA-Y8-A8S0-01A-11R-A37K-07	9.953073	0.5105526
TCGA-CJ-5675-01A-11R-1541-07	48.83522	13.49388
TCGA-BP-4355-01A-01R-1289-07	331.1748	64.61082
TCGA-BP-4960-01A-01R-1334-07	69.36077	40.45042
TCGA-A3-3378-01A-02R-1325-07	50.21411	7.12578
TCGA-BP-4160-01A-02R-1289-07	79.93365	11.20821
TCGA-5P-A9JY-01A-11R-A42S-07	8.882693	1.042361
TCGA-F9-A4JJ-01A-11R-A24Z-07	45.0112	4.052454
TCGA-B8-5163-01A-01R-1420-07	123.6842	24.91752
TCGA-G7-7501-01A-11R-2204-07	12.2912	2.264619
TCGA-CZ-4859-01A-02R-1426-07	145.9405	19.80719
TCGA-B8-4154-01A-01R-1188-07	66.11708	10.99978
TCGA-DW-7837-01A-11R-2139-07	16.96478	1.562825
TCGA-B3-4104-01A-02R-1351-07	70.1622	4.512237
TCGA-A4-8516-01A-11R-2404-07	10.0179	1.415264
TCGA-A3-A8OX-01A-11R-A37O-07	129.5033	12.66214
TCGA-B0-4713-01A-01R-1277-07	27.92946	5.20407
TCGA-B0-5098-01A-01R-1420-07	4.995846	1.866671
TCGA-A3-A8OW-01A-11R-A37O-07	314.467	39.2779
TCGA-BQ-5888-01A-11R-1592-07	6.11907	1.203159
TCGA-A3-3382-01A-02R-1325-07	92.85905	11.82242
TCGA-B9-A8YI-01A-21R-A37K-07	15.6229	0.6038373
TCGA-CZ-4866-01A-01R-1503-07	60.48132	3.951362
TCGA-A4-A5Y1-01A-11R-A28H-07	7.359145	0.858146
TCGA-A3-3311-01A-02R-1325-07	92.84912	13.41768
TCGA-B2-4099-01A-02R-1188-07	70.44378	10.63168
TCGA-BP-4965-01A-01R-1334-07	207.3454	23.9283
TCGA-BQ-5883-01A-11R-1592-07	54.99807	3.384842
TCGA-BP-4342-01A-01R-1289-07	99.47235	21.79154
TCGA-CW-5589-01A-01R-1541-07	236.3264	25.98498
TCGA-B0-5701-01A-11R-1541-07	66.10307	8.127504
TCGA-B8-5553-01A-01R-1541-07	249.3495	20.51572
TCGA-A3-A6NJ-01A-12R-A33J-07	190.6442	25.16395
TCGA-B9-4113-01A-01R-1193-07	10.72065	0.8817841
TCGA-DZ-6133-01A-11R-1965-07	17.43714	0.7578229
TCGA-BQ-7061-01A-11R-1965-07	23.14633	1.441738
TCGA-B1-A47N-01A-11R-A24Z-07	6.864482	0.4324287
TCGA-AL-3471-01A-02R-1351-07	10.50835	0.5279284
TCGA-MH-A55Z-01A-11R-A26U-07	7.460596	1.725806
TCGA-A4-A6HP-01A-11R-A31O-07	5.480497	0.6253086
TCGA-B2-A4SR-01A-11R-A266-07	330.6744	30.66849
TCGA-CJ-4881-01A-01R-1305-07	59.65224	19.42446
TCGA-B9-A5W9-01A-11R-A28H-07	6.410933	0.6855502
TCGA-Y8-A898-01A-11R-A355-07	10.82827	0.6212389
TCGA-A4-8518-01A-11R-2404-07	15.46268	0.3435567
TCGA-MH-A855-01A-11R-A355-07	12.3546	2.41463
TCGA-CW-5584-01A-01R-1541-07	178.4721	27.43633
TCGA-B0-4837-01A-01R-1305-07	75.78222	25.0486
TCGA-BP-5184-01A-01R-1426-07	234.8472	10.47225
TCGA-B0-5096-01A-01R-1420-07	25.35722	6.026816
TCGA-A3-3351-01A-02R-1325-07	118.5603	26.13041
TCGA-A3-3373-01A-02R-1420-07	106.7132	13.17786
TCGA-B0-4697-01A-01R-1277-07	58.93476	16.89754
TCGA-HE-A5NJ-01A-11R-A26U-07	14.84134	1.277936
TCGA-CZ-5987-01A-11R-1672-07	41.52827	4.617075
TCGA-DW-7834-01A-11R-2139-07	19.73541	0.9249709
TCGA-B8-5546-01A-01R-1541-07	27.11618	2.31799
TCGA-A3-3325-01A-01R-0864-07	124.9287	20.81097
TCGA-B2-5636-01A-02R-1541-07	334.3275	15.20744
TCGA-Y8-A8S1-01A-11R-A37K-07	46.7979	3.693251
TCGA-2Z-A9J6-01A-11R-A38C-07	10.41321	1.028121
TCGA-Y8-A8RY-01A-11R-A37K-07	11.26221	0.6728776
TCGA-CJ-6033-01A-11R-1672-07	133.4007	36.16436
TCGA-B4-5377-01A-01R-1503-07	148.1714	8.969021
TCGA-B8-5550-01A-01R-1541-07	96.06992	21.67061
TCGA-BP-5180-01A-01R-1426-07	37.29864	8.59207
TCGA-BP-4768-01A-01R-1289-07	64.73352	16.7252
TCGA-A4-8098-01A-11R-2404-07	9.693806	1.536599
TCGA-BP-5008-01A-01R-1334-07	156.1722	22.02752
TCGA-CJ-4916-01A-01R-1426-07	97.87394	21.68834
TCGA-BQ-5875-01A-11R-1592-07	19.22809	1.746421
TCGA-IA-A40X-01A-11R-A24Z-07	25.44308	1.824759
TCGA-CZ-4854-01A-01R-1305-07	66.07571	12.68102
TCGA-B4-5836-01A-11R-1672-07	193.2569	13.51452
TCGA-GL-A9DE-01A-11R-A37K-07	13.76678	1.062804
TCGA-B0-5707-01A-11R-1541-07	24.56456	0.9284593
TCGA-B8-A54F-01A-11R-A266-07	126.9495	21.34783
TCGA-CZ-5459-01A-01R-1503-07	117.1721	27.36477
TCGA-CZ-5451-01A-01R-1503-07	255.541	24.65379
TCGA-B8-5551-01A-01R-1541-07	26.77036	6.613486
TCGA-B8-A54E-01A-11R-A266-07	13.49469	2.840854
TCGA-A3-A6NN-01A-12R-A33J-07	191.3539	46.24568
TCGA-5P-A9K6-01A-11R-A42S-07	19.32451	0.9613216
TCGA-BP-5187-01A-01R-1426-07	225.0541	17.05107
TCGA-DW-5560-01A-01R-1592-07	4.160363	1.881467
TCGA-CZ-4860-01A-01R-1305-07	105.9131	2.150275
TCGA-BQ-5881-01A-11R-1592-07	10.82385	2.257277
TCGA-P4-A5EA-01A-11R-A28H-07	18.87208	3.568794
TCGA-B0-5104-01A-01R-1420-07	124.0562	17.5287
TCGA-AK-3426-01A-02R-1325-07	30.41678	3.46053
TCGA-B0-5077-01A-01R-1334-07	118.7901	34.4908
TCGA-B9-4115-01A-01R-1193-07	5.049825	0.674333
TCGA-PJ-A5Z9-01A-11R-A28H-07	10.44442	0.5120258
TCGA-B0-4849-01A-01R-1277-07	151.3616	39.41694
TCGA-BP-4352-01A-01R-1289-07	14.19831	1.450995
TCGA-B0-4694-01A-01R-1277-07	73.99655	8.538798
TCGA-CJ-4639-01A-02R-1325-07	184.9884	55.80404
TCGA-DV-5569-01A-01R-1541-07	138.6185	31.16685
TCGA-A4-A7UZ-01A-12R-A355-07	11.20362	1.342821
TCGA-AK-3443-01A-02R-1325-07	45.92217	3.635789
TCGA-B2-5641-01A-01R-1541-07	78.68011	10.93034
TCGA-B0-5710-01A-11R-1672-07	219.1091	65.60547
TCGA-CZ-5456-01A-01R-1503-07	48.66568	8.868687
TCGA-CJ-5678-01A-11R-1541-07	39.7879	12.7465
TCGA-CZ-4858-01A-01R-1305-07	127.9981	2.865872
TCGA-BP-4170-01A-02R-1289-07	179.1661	30.36745
TCGA-AK-3440-01A-02R-1277-07	36.85402	3.192964
TCGA-B3-3926-01A-02R-1351-07	28.86077	0.5676349
TCGA-A3-3372-01A-02R-1325-07	194.8375	30.4705
TCGA-B0-4706-01A-01R-1503-07	117.6781	13.20028
TCGA-CZ-5460-01A-01R-1503-07	109.2105	29.98424
TCGA-BP-4341-01A-01R-1289-07	134.1201	31.98565
TCGA-BP-5004-01A-01R-1334-07	127.5873	18.26074
TCGA-A4-7915-01A-11R-2204-07	107.0283	5.719488
TCGA-BP-5006-01A-01R-1334-07	176.679	19.00089
TCGA-CJ-6030-01A-11R-1672-07	83.52912	29.66922
TCGA-B0-4688-01A-01R-1277-07	45.73757	2.187759
TCGA-SX-A7SO-01A-11R-A355-07	14.63177	1.021759
TCGA-B0-5095-01A-01R-1420-07	142.2549	34.48139
TCGA-BQ-5880-01A-11R-1592-07	21.75986	2.36923
TCGA-B0-5711-01A-11R-1672-07	182.1805	33.11666
TCGA-WN-AB4C-01A-11R-A42S-07	8.98823	0.8398414
TCGA-A3-3308-01A-02R-1325-07	145.5683	33.26124
TCGA-PJ-A5Z8-01A-11R-A28H-07	12.68522	0.7074617
TCGA-B0-5084-01A-01R-1334-07	26.79452	3.652661
TCGA-GL-A59R-01A-11R-A26U-07	11.89313	1.513561
TCGA-BP-4994-01A-01R-1334-07	86.76027	11.5393
TCGA-A3-3324-01A-02R-1325-07	99.69326	22.18479
TCGA-G6-A8L7-01A-11R-A37O-07	31.32832	9.766364
TCGA-B0-5696-01A-11R-1541-07	107.0564	32.36701
TCGA-DV-5566-01A-01R-1541-07	107.0277	17.03901
TCGA-UZ-A9Q0-01A-12R-A42S-07	5.495878	0.8259728
TCGA-B0-5691-01A-11R-1541-07	241.999	14.40016
TCGA-UZ-A9PR-01A-11R-A42S-07	9.783109	0.5003684
TCGA-A4-7996-01A-11R-2204-07	13.09232	0.3505438
TCGA-A3-3346-01A-01R-1766-07	38.56477	1.305426
TCGA-BP-4347-01A-01R-1289-07	276.5281	24.32439
TCGA-CJ-4878-01A-01R-1305-07	128.5304	26.77636
TCGA-BP-4993-01A-02R-1420-07	344.1893	41.82691
TCGA-BP-4977-01A-01R-1334-07	95.23691	9.626091
TCGA-Y8-A896-01A-11R-A36F-07	10.05125	1.196185
TCGA-BP-5178-01A-01R-1426-07	69.92748	9.016386
TCGA-B8-5162-01A-01R-1420-07	109.4466	20.10577
TCGA-V9-A7HT-01A-11R-A33Z-07	25.30055	1.243494
TCGA-CW-6097-01A-11R-1672-07	122.878	10.78868
TCGA-B0-4814-01A-01R-1277-07	125.5843	24.44287
TCGA-BP-4992-01A-01R-1334-07	20.60099	9.436984
TCGA-A3-3323-01A-02R-1325-07	160.771	15.74191
TCGA-UZ-A9PS-01A-11R-A42S-07	14.64188	0.5238027
TCGA-CJ-5672-01A-11R-1541-07	99.3588	9.569652
TCGA-BP-5168-01A-01R-1420-07	197.9219	47.20666
TCGA-A4-7828-01A-11R-2139-07	115.408	24.89099
TCGA-EV-5902-01A-11R-1592-07	13.0666	0.572885
TCGA-BP-4964-01A-01R-1334-07	139.1863	14.14727
TCGA-CJ-4635-01A-02R-1305-07	104.7343	18.42546
TCGA-BP-4995-01A-01R-1334-07	116.6084	16.28524
TCGA-BP-4807-01A-01R-1305-07	116.2799	14.41219
TCGA-AK-3447-01A-01R-1766-07	17.75196	1.917684
TCGA-2Z-A9JL-01A-11R-A42S-07	9.77794	0.5098239
TCGA-DW-7842-01A-11R-A32Z-07	11.92946	1.011019
TCGA-BP-4967-01A-01R-1334-07	69.89947	11.26716
TCGA-UZ-A9Q1-01A-11R-A42S-07	15.51229	0.9932767
TCGA-A4-7286-01A-11R-A32Z-07	18.86189	0.8328356
TCGA-A3-3362-01A-02R-1325-07	191.1149	20.98897
TCGA-3Z-A93Z-01A-11R-A37O-07	156.2109	29.6793
TCGA-A3-3357-01A-02R-1420-07	49.66856	6.001269
TCGA-UZ-A9PQ-01A-11R-A42S-07	18.97262	3.092357
TCGA-B9-A69E-01A-11R-A31O-07	37.86555	8.187761
TCGA-BP-4161-01A-02R-1325-07	77.16154	17.19045
TCGA-CZ-4862-01A-01R-1305-07	115.4093	6.90031
TCGA-A4-7997-01A-11R-2204-07	17.53393	1.444526
TCGA-BP-4976-01A-01R-1334-07	165.6529	11.19124
TCGA-B2-3923-01A-02R-1325-07	38.87535	7.067842
TCGA-CJ-4882-01A-02R-1426-07	118.92	27.41968
TCGA-P4-A5E7-01A-31R-A28H-07	12.06487	1.457321
TCGA-B0-5697-01A-11R-1541-07	66.20091	9.641626
TCGA-BP-5189-01A-02R-1426-07	157.3315	16.5428
TCGA-P4-AAVO-01A-11R-A42S-07	10.2813	0.3813562
TCGA-BP-4766-01A-01R-1289-07	184.5966	21.92761
TCGA-P4-AAVM-01A-11R-A42S-07	14.09834	0.4509145
TCGA-IA-A83S-01A-11R-A355-07	10.69611	0.6438932
TCGA-CJ-4871-01A-01R-1305-07	124.2799	26.23027
TCGA-BP-4795-01A-02R-1420-07	227.0276	20.3505
TCGA-BP-5190-01A-01R-1426-07	52.43649	6.155534
TCGA-B8-4143-01A-01R-1188-07	87.79699	20.16909
TCGA-CW-5583-01A-02R-1541-07	312.6738	26.42359
TCGA-BP-5000-01A-01R-1334-07	98.16777	19.85628
TCGA-B0-5695-01A-11R-1541-07	183.0398	39.96966
TCGA-B0-5108-01A-01R-1420-07	115.6234	54.96633
TCGA-MH-A856-01A-11R-A355-07	12.65047	2.400851
TCGA-A3-3328-01A-01R-0864-07	11.43599	5.537027
TCGA-MH-A561-01A-11R-A26U-07	8.121253	1.057714
TCGA-DV-5576-01A-01R-1541-07	243.3254	18.90821
TCGA-B0-5109-01A-02R-1420-07	69.84849	5.921278
TCGA-B8-A8YJ-01A-13R-A39I-07	285.8055	27.88998
TCGA-B0-5693-01A-11R-1541-07	225.6793	43.63488
TCGA-B0-5698-01A-11R-1672-07	146.8025	23.39476
TCGA-B2-5639-01A-01R-1541-07	44.38856	11.15841
TCGA-BP-4329-01A-02R-1289-07	148.2717	25.79947
TCGA-2Z-A9JK-01A-11R-A42S-07	52.65668	8.986543
TCGA-BQ-5893-01A-11R-1592-07	62.21899	6.540472
TCGA-IA-A83W-01A-11R-A355-07	13.8129	1.824453
TCGA-B9-4116-01A-02R-1351-07	13.68797	1.435395
TCGA-BP-4162-01A-02R-1325-07	142.5582	16.09606
TCGA-B9-5156-01A-01R-1592-07	24.21108	1.181011
TCGA-B0-5699-01A-11R-1541-07	121.0437	17.68324
TCGA-A3-3306-01A-01R-0864-07	43.7068	7.19658
TCGA-DW-7840-01A-11R-A32Z-07	13.44508	1.786429
TCGA-CZ-5984-01A-11R-1672-07	66.15039	13.21572
TCGA-MM-A84U-01A-11R-A37O-07	104.7601	11.18153
TCGA-B0-4827-01A-02R-1420-07	91.85908	16.03736
TCGA-DW-7841-01A-11R-A32Z-07	15.08309	2.055234
TCGA-GL-7773-01A-11R-A32Z-07	5.763615	0.5588275
TCGA-BP-4765-01A-01R-1289-07	225.9145	13.93191
TCGA-2Z-A9JD-01A-11R-A42S-07	10.112	1.639184
TCGA-A4-A4ZT-01A-11R-A26U-07	20.17279	1.35875
TCGA-2Z-A9JT-01A-11R-A42S-07	6.097599	0.6712682
TCGA-A3-3352-01A-01R-0864-07	131.1392	25.23268
TCGA-J7-A8I2-01A-12R-A36F-07	12.46952	8.572422
TCGA-B0-5102-01A-01R-1420-07	84.10493	16.52041
TCGA-BP-4354-01A-02R-1289-07	61.79667	9.028863
TCGA-BP-4989-01A-01R-1334-07	49.22142	6.961556
TCGA-DV-5567-01A-01R-1541-07	257.0634	24.47508
TCGA-BP-5181-01A-01R-1426-07	169.1448	24.92038
TCGA-CJ-5671-01A-11R-1541-07	130.967	35.34101
TCGA-CZ-5453-01A-01R-1503-07	162.1006	31.2449
TCGA-BQ-7050-01A-11R-1965-07	14.19615	0.6864769
TCGA-B2-4102-01A-02R-1325-07	138.8189	11.3621
TCGA-BP-4769-01A-01R-1289-07	231.0754	13.19219
TCGA-EU-5906-01A-11R-1672-07	238.1892	39.46927
TCGA-MH-A560-01A-11R-A26U-07	12.76144	1.24273
TCGA-BP-5174-01A-01R-1426-07	71.03993	11.52598
TCGA-IA-A40U-01A-11R-A24Z-07	13.78725	4.032287
TCGA-CJ-4912-01A-01R-1426-07	54.68331	20.36489
TCGA-CJ-4875-01A-01R-1305-07	80.70707	26.24705
TCGA-B0-5115-01A-01R-1420-07	187.924	60.31146
TCGA-BP-4173-01A-02R-1289-07	76.36577	17.305
TCGA-B0-5097-01A-01R-1420-07	142.1862	34.74392
TCGA-4A-A93W-01A-11R-A37K-07	9.561439	1.138595
TCGA-2Z-A9JR-01A-12R-A42S-07	11.43665	0.523322
TCGA-EU-5905-01A-11R-1672-07	162.3698	10.59335
TCGA-BQ-5892-01A-11R-1592-07	49.9863	7.407765
TCGA-B0-4813-01A-01R-1277-07	43.19117	18.8302
TCGA-SX-A7SU-01A-11R-A36F-07	9.359256	0.8652009
TCGA-BP-5177-01A-01R-1426-07	219.7615	42.65944
TCGA-CJ-4642-01B-01R-1305-07	41.60264	7.545045
TCGA-SX-A7SN-01A-11R-A355-07	9.769143	1.083735
TCGA-5P-A9KE-01A-11R-A42S-07	8.611279	0.3374676
TCGA-P4-A5ED-01A-11R-A28H-07	19.40729	3.163973
TCGA-UZ-A9PK-01A-11R-A38C-07	18.17807	0.3940017
TCGA-B8-5159-01A-01R-1420-07	125.4384	9.008908
TCGA-BQ-5884-01A-11R-1592-07	20.31952	0.8070372
TCGA-P4-AAVL-01A-11R-A42S-07	7.75016	1.081759
TCGA-CJ-4637-01A-02R-1325-07	39.07885	9.353478
TCGA-4A-A93X-01A-11R-A37K-07	6.865428	1.266536
TCGA-B0-4822-01A-01R-1277-07	85.61482	45.41574
TCGA-B0-5709-01A-11R-1541-07	154.3793	12.77573
TCGA-A4-A5Y0-01A-11R-A31O-07	6.931417	0.7743785
TCGA-B0-4714-01A-01R-1277-07	93.01452	24.94022
TCGA-CZ-5466-01A-01R-1503-07	63.71146	6.571183
TCGA-B8-A7U6-01A-12R-A37O-07	151.3243	40.52241
TCGA-CJ-4889-01A-01R-1305-07	113.2509	12.85905
TCGA-T7-A92I-01A-11R-A37O-07	25.46087	0.9055469
TCGA-CJ-4893-01A-01R-1305-07	179.3257	30.71819
TCGA-BP-4756-01A-01R-1289-07	16.71365	2.397806
TCGA-A4-A5DU-01A-11R-A28H-07	10.72784	0.5735609
TCGA-CJ-4641-01A-02R-1325-07	57.86858	6.419166
TCGA-A4-7732-01A-11R-2139-07	9.760032	2.500849
TCGA-B0-4818-01A-01R-1503-07	184.6335	24.46251
TCGA-BQ-7048-01A-11R-1965-07	22.47396	4.356593
TCGA-BQ-5879-01A-11R-1592-07	79.32359	8.373745
TCGA-B8-5552-01B-11R-1672-07	273.9369	31.94849
TCGA-AK-3428-01A-02R-1277-07	162.0589	14.2138
TCGA-BQ-5877-01A-11R-1592-07	18.35267	2.155057
TCGA-B0-4696-01A-01R-1277-07	15.11928	1.550423
TCGA-A3-3370-01A-02R-1420-07	172.523	14.07924
TCGA-BP-4174-01A-02R-1289-07	55.6526	12.62597
TCGA-BP-4775-01A-01R-1289-07	195.6528	16.62501
TCGA-BP-4325-01A-02R-1289-07	65.42017	9.914954
TCGA-BP-4771-01A-01R-1289-07	97.83621	14.62518
TCGA-B2-5635-01A-01R-1541-07	127.478	13.85309
TCGA-CJ-4895-01A-01R-1305-07	99.13151	23.31023
TCGA-AT-A5NU-01A-11R-A28H-07	13.76457	0.975343
TCGA-B0-4707-01A-01R-1277-07	44.75752	2.102926
TCGA-DV-A4W0-05A-11R-A266-07	133.8249	17.99562
TCGA-CZ-5989-01A-11R-1672-07	148.6662	5.576228
TCGA-CJ-5676-01A-11R-1541-07	137.0928	37.96735
TCGA-G7-A8LB-01A-11R-A36F-07	4.415337	1.656316
TCGA-B0-5812-01A-11R-1672-07	294.5723	44.8284
TCGA-BP-4346-01A-01R-1289-07	79.33495	7.953535
TCGA-B3-4103-01A-02R-1351-07	19.34275	0.6168802
TCGA-B0-5092-01A-01R-1420-07	53.81958	12.12592
TCGA-G7-6789-01A-11R-1965-07	22.11772	5.476623
TCGA-SX-A7SL-01A-11R-A355-07	16.0863	0.4876844
TCGA-6D-AA2E-01A-11R-A37O-07	44.22886	3.396672
TCGA-BP-4982-01A-01R-1334-07	223.7361	32.31238
TCGA-BP-4971-01A-01R-1334-07	102.7647	14.9778
TCGA-BP-4970-01A-01R-1334-07	190.9368	12.3606
TCGA-B0-4710-01A-01R-1503-07	106.3173	29.23906
TCGA-BP-4344-01A-01R-1289-07	279.2689	24.68039
TCGA-5P-A9JV-01A-12R-A42S-07	182.5513	18.4889
TCGA-2Z-A9JM-01A-12R-A42S-07	15.52234	0.3879845
TCGA-B8-5545-01A-01R-1672-07	209.9502	42.26938
TCGA-HE-A5NH-01A-11R-A26U-07	13.39479	0.9571314
TCGA-CJ-4870-01A-01R-1305-07	305.3352	38.47507
TCGA-B0-4828-01A-01R-1277-07	53.12037	7.893571
TCGA-CJ-5679-01A-11R-1541-07	50.162	11.36262
TCGA-SX-A71V-01A-11R-A33Z-07	24.62367	0.500657
TCGA-B9-A44B-01A-11R-A24Z-07	28.45078	6.133307
TCGA-CZ-4857-01A-01R-1305-07	119.1404	11.02185
TCGA-A3-3307-01A-01R-0864-07	167.7556	23.57509
TCGA-AK-3465-01A-02R-1325-07	34.14814	5.355189
TCGA-A3-3331-01A-02R-1325-07	151.4598	23.55593
TCGA-IZ-8195-01A-31R-2404-07	11.54669	1.044899
TCGA-5P-A9K0-01A-11R-A42S-07	10.39548	1.553743
TCGA-CJ-4904-01A-02R-1426-07	297.687	69.54647
TCGA-CJ-4920-01A-01R-1426-07	133.7108	39.6724
TCGA-B0-5702-01A-11R-1541-07	38.10985	1.762016
TCGA-BQ-5889-01A-11R-1592-07	46.95623	5.580561
TCGA-BP-4163-01A-02R-1325-07	95.83159	8.816361
TCGA-IZ-A6M9-01A-11R-A31O-07	4.185499	0.5899222
TCGA-B2-3924-01A-02R-A277-07	55.43465	11.41519
TCGA-B2-3924-01A-02R-1325-07	84.62994	8.694672
TCGA-BP-4777-01A-01R-1289-07	79.89037	10.81752
TCGA-CJ-4872-01A-01R-1305-07	194.3019	40.54618
TCGA-B0-5712-01A-11R-1672-07	55.69131	7.880002
TCGA-A3-A8CQ-01A-11R-A37O-07	224.6321	21.43132
TCGA-BP-4798-01A-01R-1305-07	56.8011	10.34869
TCGA-BQ-7051-01A-12R-1965-07	9.871103	0.7203486
TCGA-BQ-7058-01A-11R-1965-07	13.79223	0.7567467
TCGA-CZ-5461-01A-01R-1503-07	126.6714	28.60366
TCGA-BP-4337-01A-01R-1289-07	88.89822	17.25797
TCGA-CJ-5683-01A-11R-1541-07	143.6632	31.63229
TCGA-CJ-4899-01A-01R-1334-07	348.2274	20.98806
TCGA-A3-3365-01A-01R-0864-07	232.5393	31.63035
TCGA-A4-A5XZ-01A-11R-A31O-07	22.8045	1.18312
TCGA-CZ-5468-01A-01R-1503-07	54.73083	12.95004
TCGA-B0-5694-01A-11R-1541-07	101.4346	45.33221
TCGA-AL-3472-01A-01R-1193-07	6.745024	0.5205686
TCGA-SX-A7SR-01A-12R-A36F-07	11.07504	0.6815899
TCGA-B3-8121-01A-21R-2404-07	25.70582	1.562878
TCGA-KV-A74V-01A-11R-A33Z-07	15.82792	0.9777951
TCGA-Y8-A895-01A-11R-A36F-07	11.82528	1.027099
TCGA-B0-5705-01A-11R-1541-07	149.0917	12.16088
TCGA-BP-5192-01A-01R-1426-07	218.7312	30.71989
TCGA-HE-A5NI-01A-11R-A26U-07	18.00303	2.375734
TCGA-BP-4790-01A-01R-1305-07	181.016	23.28519
TCGA-CJ-6031-01A-11R-1672-07	124.9639	27.36391
TCGA-B1-A657-01A-11R-A31O-07	14.72462	0.7218122
TCGA-G7-6795-01A-11R-1965-07	14.07439	0.8932056
TCGA-B9-4617-01A-01R-1193-07	11.1389	1.094332
TCGA-B8-A54K-01A-11R-A33J-07	157.8136	20.69444
TCGA-5P-A9JZ-01A-11R-A42S-07	10.20886	0.7221085
TCGA-AS-3778-01A-01R-A32Z-07	168.4595	19.35902
TCGA-BP-5196-01A-01R-1426-07	78.52135	27.32453
TCGA-DW-7836-01A-11R-2139-07	9.791703	0.6947859
TCGA-BQ-5887-01A-11R-1965-07	38.81079	3.544916
TCGA-GL-6846-01A-11R-1965-07	15.15209	1.232608
TCGA-CJ-4886-01A-01R-1305-07	228.2676	31.86167
TCGA-B0-5713-01A-11R-1672-07	146.8934	26.28802
TCGA-MM-A563-01A-11R-A266-07	95.75794	32.44581
TCGA-A4-8515-01A-11R-2404-07	16.0071	0.7565431
TCGA-B8-5164-01A-01R-1420-07	56.90666	7.955916
TCGA-2Z-A9JQ-01A-11R-A42S-07	4.858568	0.2662258
TCGA-CW-6087-01A-11R-1672-07	18.3924	0.8840598
TCGA-A3-3349-01A-01R-1188-07	290.8933	49.85854
TCGA-J7-8537-01A-11R-2404-07	38.97974	4.107917
TCGA-AK-3434-01A-02R-1277-07	207.0243	31.76886
TCGA-GL-7966-01A-11R-2204-07	77.15125	2.990297
TCGA-CJ-5680-01A-11R-1541-07	74.90473	14.2794
TCGA-A3-3347-01A-02R-1325-07	72.87027	6.339036
TCGA-BP-5200-01A-01R-1426-07	181.3398	43.5179
TCGA-DV-5573-01A-01R-1541-07	79.4784	11.33642
TCGA-B0-5700-01A-11R-1541-07	156.9122	30.41396
TCGA-2Z-A9JP-01A-11R-A42S-07	9.530775	0.7105178
TCGA-SX-A71U-01A-12R-A33Z-07	9.866562	0.63261
TCGA-CJ-4907-01A-01R-1426-07	190.6487	43.51397
TCGA-BP-4351-01A-01R-1289-07	145.9621	40.313
TCGA-CJ-4890-01A-01R-1305-07	94.30537	15.18745
TCGA-WN-A9G9-01A-12R-A37K-07	14.55049	5.018096
TCGA-A3-3317-01A-02R-1325-07	119.488	13.24542
TCGA-B0-5119-01A-02R-1420-07	203.5845	20.81039
TCGA-BP-4981-01A-01R-1334-07	38.43634	26.57083
TCGA-A4-7585-01A-11R-2139-07	16.02551	1.232817
TCGA-B3-A6W5-01A-12R-A33Z-07	19.08291	1.41803
TCGA-A4-8310-01A-11R-2404-07	9.517826	0.5101401
TCGA-SX-A71W-01A-12R-A355-07	7.639695	1.250255
TCGA-2Z-A9J5-01A-21R-A38C-07	13.55969	1.345046
TCGA-BP-4331-01A-01R-1289-07	114.5946	24.56108
TCGA-HE-A5NF-01A-11R-A26U-07	26.35844	0.5820684
TCGA-HE-7130-01A-11R-1965-07	69.97841	3.076371
TCGA-BP-4343-01A-02R-1289-07	82.73812	9.606088
TCGA-BP-4335-01A-01R-1289-07	124.6441	35.58352
TCGA-P4-A5E6-01A-11R-A28H-07	6.657894	0.9298613
TCGA-BQ-7059-01A-11R-1965-07	19.02932	1.131662
TCGA-B0-4712-01A-01R-1503-07	51.76421	6.109717
TCGA-B8-5165-01A-01R-1420-07	272.5894	23.56187
TCGA-BQ-7045-01A-31R-1965-07	24.02354	1.62773
TCGA-B0-4703-01A-01R-1277-07	121.5209	20.00068
TCGA-BP-5176-01A-01R-1426-07	166.7063	27.05784
TCGA-CJ-4644-01A-02R-1325-07	119.1069	18.95026
TCGA-DW-7963-01B-11R-A28H-07	15.60753	1.749406
TCGA-B9-7268-01A-11R-A32Z-07	14.33136	0.5639002
TCGA-CJ-4640-01A-02R-1325-07	80.72364	17.03424
TCGA-B4-5835-01A-11R-1672-07	40.78248	1.661954
TCGA-BP-4987-01A-01R-1334-07	207.0746	24.02902
TCGA-B8-5549-01A-01R-1541-07	241.3831	29.07356
TCGA-BP-4164-01A-02R-1325-07	104.5752	19.43972
TCGA-BP-4327-01A-01R-1289-07	107.8103	28.49762
TCGA-A3-3367-01A-02R-1420-07	137.501	9.704246
TCGA-G7-6797-01A-11R-1965-07	25.66642	0.5685621
TCGA-AK-3454-01A-02R-1277-07	77.9367	43.16771
TCGA-CJ-4901-01A-01R-1426-07	55.37099	24.3061
TCGA-A4-A772-01A-11R-A33Z-07	13.04159	0.7811457
TCGA-B8-4148-01A-02R-1325-07	159.8027	14.00922
TCGA-B0-4691-01A-01R-1277-07	44.47634	9.139223
TCGA-AL-3466-01A-02R-1351-07	6.361567	0.4231282
TCGA-B9-A5W7-01A-11R-A31O-07	16.05063	1.267268
TCGA-CW-6090-01A-11R-1672-07	74.96127	24.96129
TCGA-DV-5568-01A-01R-1541-07	122.9992	24.53236
TCGA-F9-A7Q0-01A-11R-A36F-07	13.49673	1.328969
TCGA-BP-4165-01A-02R-1289-07	130.1305	39.1071
TCGA-B0-5703-01A-11R-1541-07	116.1631	12.84125
TCGA-DW-5561-01A-01R-1592-07	8.328483	1.348791
TCGA-EV-5903-01A-11R-1592-07	28.10882	1.389249
TCGA-B2-5635-01A-01R-A277-07	49.03365	8.402248
TCGA-CJ-4868-01A-01R-1305-07	140.8628	36.11218
TCGA-B8-4146-01B-11R-1672-07	110.8471	4.975047
TCGA-IA-A83T-01A-11R-A355-07	9.649474	1.009812
TCGA-EU-5904-01A-11R-1672-07	314.2772	74.03388
TCGA-CJ-5689-01A-11R-1541-07	157.7988	28.32355
TCGA-AK-3458-01A-01R-1503-07	44.97765	6.578601
TCGA-BP-4158-01A-02R-1289-07	167.9203	28.48502
TCGA-AK-3451-01A-02R-1188-07	41.15004	3.151933
TCGA-CZ-5463-01A-01R-1503-07	101.5035	21.26047
TCGA-A4-A57E-01A-11R-A26U-07	10.6218	3.819395
TCGA-CZ-5457-01A-01R-1503-07	170.0034	8.29205
TCGA-2Z-A9JS-01A-21R-A42S-07	12.97522	0.8158285
TCGA-2Z-A9J1-01A-11R-A38C-07	8.878008	1.148758
TCGA-CZ-5454-01A-01R-1503-07	54.25885	36.15
TCGA-BQ-5882-01A-11R-1592-07	56.44145	2.47991
TCGA-CJ-4885-01A-01R-1305-07	75.34663	19.0517
TCGA-BP-4998-01A-01R-1334-07	166.212	25.67238
TCGA-A3-3343-01A-01R-0864-07	75.1537	19.61919
TCGA-AK-3453-01A-02R-1277-07	28.24166	8.453716
TCGA-UZ-A9PJ-01A-11R-A38C-07	10.00812	0.5900922
TCGA-SX-A7SM-01A-11R-A355-07	16.6045	0.7111644
TCGA-BP-5183-01A-01R-1426-07	80.52752	13.7853
TCGA-A3-3363-01A-01R-0864-07	10.23313	0.9185003
TCGA-B1-A655-01A-11R-A31O-07	19.69396	0.6343518
TCGA-AK-3429-01A-02R-1325-07	118.1963	19.48152
TCGA-CZ-5986-01A-11R-1672-07	121.857	18.20769
TCGA-B0-4824-01A-01R-1277-07	111.4775	19.60609
TCGA-B4-5844-01A-11R-1672-07	300.8029	53.74664
TCGA-5P-A9JU-01A-11R-A42S-07	19.53958	0.7519633
TCGA-BP-4166-01A-02R-1289-07	112.4133	30.99354
TCGA-P4-A5E8-01A-11R-A28H-07	75.75849	2.28366
TCGA-BP-4159-01A-02R-1289-07	132.5548	23.14903
TCGA-CJ-4884-01A-01R-1305-07	74.75704	15.19811
TCGA-BP-5175-01A-01R-1426-07	26.38807	9.04171
TCGA-B0-5085-01A-01R-1334-07	47.70709	26.41364
TCGA-GK-A6C7-01A-11R-A33J-07	260.0118	71.8062
TCGA-CZ-4863-01A-01R-1503-07	115.515	10.17165
TCGA-A3-3385-01A-02R-1420-07	69.89158	4.70964
TCGA-BP-4789-01A-01R-1305-07	295.5775	45.36819
TCGA-BP-4774-01A-01R-1289-07	189.8615	32.65637
TCGA-2Z-A9JO-01A-11R-A42S-07	16.66653	1.702856
TCGA-CJ-4892-01A-01R-1305-07	129.0812	21.31412
TCGA-4A-A93Y-01A-11R-A37K-07	45.18068	7.90946
TCGA-DV-A4W0-01A-11R-A266-07	145.2708	44.8977
TCGA-KV-A6GE-01A-11R-A31O-07	11.81292	1.424541
TCGA-B8-4151-01A-01R-1188-07	87.04515	11.33043
TCGA-B0-4693-01A-01R-1277-07	136.6539	22.48758
TCGA-IA-A40Y-01A-11R-A24Z-07	11.35336	1.458887
TCGA-CJ-4888-01A-01R-1305-07	63.29698	13.38831
TCGA-B4-5832-01A-11R-1672-07	82.99483	1.477304
TCGA-UN-AAZ9-01A-11R-A38C-07	28.04647	1.282446
TCGA-A3-3316-01A-01R-0864-07	110.6493	16.39191
TCGA-B0-4700-01A-02R-1541-07	85.93637	20.99085
TCGA-B9-A8YH-01A-11R-A37K-07	11.20188	1.425226
TCGA-BP-4986-01A-01R-1334-07	102.1391	21.69134
TCGA-BP-5202-01A-02R-1426-07	157.5064	13.54957
TCGA-UZ-A9PZ-01A-11R-A42S-07	9.040682	0.9485569
TCGA-B8-5158-01A-01R-1420-07	73.11558	13.98639
TCGA-BP-4781-01A-01R-1305-07	98.38339	10.34132
TCGA-A4-8630-01A-11R-2404-07	12.99221	0.9816316
TCGA-BQ-5878-01A-11R-1592-07	11.29191	0.9234821
TCGA-A3-3319-01A-02R-1325-07	25.45731	5.150225
TCGA-B0-5080-01A-01R-1503-07	140.9995	68.70532
TCGA-B8-A54H-01A-11R-A33J-07	175.5632	56.79854
TCGA-BP-4340-01A-01R-1289-07	118.2451	12.5669
TCGA-CZ-5458-01A-01R-1503-07	228.5094	26.57677
TCGA-5P-A9JW-01A-11R-A42S-07	8.353734	0.3140684
TCGA-B3-3925-01A-02R-1351-07	13.36497	0.9720661
TCGA-BP-4974-01A-01R-1334-07	278.4039	53.12842
TCGA-B2-4101-01A-02R-1277-07	119.4066	33.91946
TCGA-BP-4776-01A-01R-1289-07	238.9406	31.84668
TCGA-G7-6790-01A-11R-1965-07	32.37701	0.7978147
TCGA-CJ-4905-01A-02R-1426-07	275.4041	60.09197
TCGA-G7-6792-01A-21R-1965-07	12.75241	1.376373
TCGA-BQ-7044-01A-11R-1965-07	12.26266	1.076938
TCGA-BP-5194-01A-02R-1426-07	162.5767	20.08802
TCGA-CJ-4874-01A-01R-1305-07	153.3806	22.43493
TCGA-BP-5185-01A-01R-1426-07	48.61629	10.19323
TCGA-GL-A9DC-01A-11R-A37K-07	18.79598	1.142074
TCGA-SX-A7SS-01A-11R-A36F-07	11.52713	2.022028
TCGA-CZ-5469-01A-01R-1503-07	31.12572	12.90436
TCGA-AL-A5DJ-01A-11R-A26U-07	3.172447	0.5212628
TCGA-GL-A59T-01A-21R-A28H-07	21.61151	0.5738915
TCGA-B8-A54G-01A-11R-A266-07	23.9262	7.27639
TCGA-DZ-6132-01A-11R-1965-07	16.60527	0.8413521
TCGA-B0-5402-01A-01R-1503-07	201.8125	17.8313
TCGA-CZ-5988-01A-11R-1672-07	176.7349	42.12906
TCGA-AK-3436-01A-02R-1325-07	77.27375	8.407027
TCGA-BP-4797-01A-01R-1305-07	101.3976	10.27037
TCGA-G6-A5PC-01A-11R-A33J-07	19.81256	3.908747
TCGA-SX-A7SQ-01A-12R-A36F-07	12.6276	0.8687633
TCGA-B8-A54J-01A-11R-A33J-07	266.7591	59.55358
TCGA-BP-4959-01A-01R-1334-07	91.76153	8.359075
TCGA-CZ-5467-01A-01R-1503-07	136.976	39.57497
TCGA-B1-A47M-01A-11R-A24Z-07	6.365875	1.687258
TCGA-CZ-4864-01A-01R-1503-07	117.1372	26.72932
TCGA-GL-A9DD-01A-11R-A37K-07	14.5421	0.7895241
TCGA-DW-7838-01A-11R-2139-07	33.74657	1.076592
TCGA-CJ-4634-01A-02R-1325-07	146.7402	25.11736
TCGA-BP-4973-01A-01R-1334-07	128.4515	32.73691
TCGA-Y8-A8RZ-01A-11R-A37K-07	6.627629	0.5841454
TCGA-BP-4975-01A-01R-1334-07	147.8147	25.73387
TCGA-B0-4847-01A-01R-1277-07	27.01253	7.712106
TCGA-CJ-5677-01A-11R-1541-07	49.98318	13.24893
TCGA-CW-5585-01A-01R-1541-07	157.8871	26.45344
TCGA-DW-7839-01A-11R-2139-07	3.436305	0.324101
TCGA-A3-3326-01A-01R-0864-07	124.0468	14.08844
TCGA-CJ-4891-01A-01R-1305-07	30.13708	10.90054
TCGA-CJ-5684-01A-11R-1541-07	173.0896	41.30004
TCGA-MH-A562-01A-11R-A26U-07	3.195694	0.6177906
TCGA-MH-A854-01A-11R-A355-07	10.70479	0.9620217
TCGA-F9-A7VF-01A-11R-A33Z-07	8.719983	1.082796
TCGA-BP-4763-01A-01R-1289-07	176.1014	9.932411
TCGA-B8-4622-01A-02R-1277-07	117.0606	25.93129
TCGA-F9-A8NY-01A-11R-A36F-07	45.86807	3.119611
TCGA-AK-3450-01A-02R-1277-07	130.7968	12.39235
TCGA-MH-A55W-01A-11R-A26U-07	18.67644	0.8966402
TCGA-CJ-4894-01A-01R-1305-07	119.2252	22.33257
TCGA-B0-4836-01A-01R-1305-07	84.04396	10.64338
TCGA-A3-3322-01A-02R-1325-07	117.8865	17.25371
TCGA-CZ-5982-01A-11R-1672-07	262.4747	26.3429
TCGA-CJ-6028-01A-11R-1672-07	107.7018	19.77881
TCGA-BP-5169-01A-01R-1426-07	28.08069	5.986847
TCGA-B0-4819-01A-01R-1277-07	75.49769	9.405809
TCGA-A4-8312-01A-11R-2404-07	24.84297	2.219406
TCGA-A4-7288-01A-11R-A32Z-07	22.03563	0.5488564
TCGA-A3-3359-01A-01R-0864-07	163.5256	15.56581
TCGA-BP-4803-01A-01R-1305-07	133.0217	19.03291
TCGA-A3-A6NL-01A-11R-A33J-07	192.3164	80.12196
TCGA-B0-4701-01A-01R-1277-07	108.5338	20.58549
TCGA-CJ-4903-01A-01R-1426-07	105.312	20.75585
TCGA-CW-5588-01A-01R-1541-07	139.8131	10.6837
TCGA-B0-4821-01A-01R-1503-07	45.35091	19.06601
TCGA-DV-A4VZ-01A-11R-A266-07	75.55964	14.78859
TCGA-BP-5199-01A-01R-1426-07	141.1006	31.74586
TCGA-B9-4117-01A-02R-1351-07	18.46927	0.9067853
TCGA-BP-5186-01A-01R-1426-07	202.2487	18.87279
TCGA-2Z-A9JJ-01A-11R-A42S-07	35.77806	1.332951
TCGA-SX-A71R-01A-12R-A33Z-07	7.839413	1.375242
TCGA-B0-4817-01A-01R-1277-07	12.68945	4.215725
TCGA-UZ-A9PM-01A-21R-A38C-07	12.86386	2.044594
TCGA-B2-5633-01B-04R-A277-07	109.8261	13.95797
TCGA-CW-6088-01A-11R-1672-07	305.9783	34.38771
TCGA-B0-4816-01A-01R-1503-07	130.8318	29.03805
TCGA-A3-3329-01A-01R-0864-07	102.3944	20.29472
TCGA-AK-3433-01A-02R-1277-07	20.82673	2.847415
TCGA-BP-5010-01A-02R-1420-07	105.632	20.13184
TCGA-CZ-5455-01A-01R-1503-07	115.5597	14.86943
TCGA-DV-A4VX-01A-11R-A266-07	23.15039	5.287011
TCGA-CJ-4873-01A-01R-1305-07	25.38331	8.14352
TCGA-5P-A9K9-01A-11R-A42S-07	16.75651	3.073781
TCGA-HE-A5NK-01A-11R-A26U-07	17.02518	3.620534
TCGA-Q2-A5QZ-01A-11R-A28H-07	6.567225	1.264674
TCGA-B0-5094-01A-01R-1420-07	47.69419	3.8181
TCGA-B8-4621-01A-01R-1503-07	24.15865	1.789329
TCGA-BQ-7060-01A-11R-1965-07	14.95526	0.8213494
TCGA-BP-4784-01A-01R-1305-07	172.1838	25.24781
TCGA-CZ-5470-01A-01R-1503-07	52.73515	11.54441
TCGA-CZ-5462-01A-01R-1503-07	31.91733	7.241193
TCGA-KV-A6GD-01A-11R-A31O-07	32.56142	1.16627
TCGA-MM-A564-01A-11R-A266-07	91.26786	68.77458
TCGA-CZ-5465-01A-01R-1503-07	95.7936	14.95261
TCGA-B0-5107-01A-01R-1420-07	2.829266	0.9811182
TCGA-B1-5398-01A-02R-1592-07	24.86893	2.189151
TCGA-B4-5378-01A-01R-1503-07	314.3965	25.79275
TCGA-B0-4838-01A-01R-1305-07	127.7832	16.07267
TCGA-A4-8517-01A-11R-2404-07	11.4426	1.663537
TCGA-B0-4842-01A-02R-1420-07	17.22643	9.290341
TCGA-5P-A9K2-01A-11R-A42S-07	3.695797	0.521433
TCGA-B1-A656-01A-11R-A31O-07	13.71575	2.320118
TCGA-2K-A9WE-01A-11R-A38C-07	16.90406	1.884366
TCGA-CW-5590-01A-01R-1541-07	157.1724	27.88819
TCGA-BP-4968-01A-01R-1334-07	104.7685	34.67975
TCGA-2Z-A9J2-01A-11R-A38C-07	6.84236	0.5313497
TCGA-DZ-6135-01A-11R-1965-07	13.86447	1.102083
TCGA-B0-5088-01A-01R-1334-07	126.9159	34.56385
TCGA-CZ-5452-01A-01R-1503-07	53.29201	11.74144
TCGA-IZ-A6M8-01A-11R-A31O-07	6.442491	0.4190745
TCGA-B0-5120-01A-01R-1420-07	252.9245	15.15302
TCGA-A4-7583-01A-11R-A32Z-07	18.24525	1.036361
TCGA-5P-A9K4-01A-11R-A42S-07	15.06518	1.193946
TCGA-AK-3455-01A-01R-0864-07	48.01765	10.60583
TCGA-BP-4983-01A-01R-1334-07	75.81159	2.921388
TCGA-BP-4787-01A-01R-1305-07	72.36458	10.44851
TCGA-A3-3383-01A-02R-1325-07	78.19087	19.16089
TCGA-AK-3456-01A-02R-1325-07	17.06949	3.054116
TCGA-IA-A83V-01A-11R-A355-07	16.80092	1.03869
TCGA-B2-3924-01B-03R-A277-07	121.7069	10.20268
TCGA-CJ-4900-01A-01R-1334-07	53.62275	19.86575
TCGA-B0-4845-01A-01R-1277-07	178.5592	25.05417
TCGA-AK-3445-01A-02R-1277-07	52.82146	10.12826
TCGA-A3-3358-01A-01R-1541-07	80.91049	18.74489
TCGA-CJ-4643-01A-02R-1325-07	220.4031	27.6215
TCGA-BQ-7062-01A-11R-1965-07	21.79544	1.174077
TCGA-A3-3313-01A-02R-1325-07	33.33432	8.15793
TCGA-HE-7128-01A-11R-1965-07	20.61758	1.287817
TCGA-A3-A8OV-01A-11R-A37O-07	82.31649	10.68914
TCGA-MW-A4EC-01A-11R-A266-07	154.2993	20.46488
TCGA-B0-4834-01A-01R-1305-07	71.64569	11.6497
TCGA-CW-6093-01A-11R-1672-07	252.7453	36.38687
TCGA-AL-3468-01A-02R-1351-07	15.39358	1.656375
TCGA-UZ-A9PU-01A-11R-A42S-07	11.42683	0.7769442
TCGA-2Z-A9J7-01A-11R-A38C-07	4.413105	1.058578
TCGA-BQ-5876-01A-11R-1592-07	23.37465	1.46397
TCGA-BQ-7056-01A-11R-1965-07	13.87422	0.7452942
TCGA-BP-4761-01A-01R-1289-07	19.03184	1.921778
TCGA-5P-A9K8-01A-11R-A42S-07	27.76114	2.79926
TCGA-UZ-A9PP-01A-11R-A42S-07	19.78955	1.539369
TCGA-B0-4945-01A-01R-1420-07	210.2647	26.26733
TCGA-CW-5581-01A-02R-1541-07	167.1137	28.33071
TCGA-A3-3387-01A-01R-1541-07	113.0947	22.78124
TCGA-B0-5081-01A-01R-1334-07	79.58718	21.39361
TCGA-AL-7173-01A-11R-2139-07	13.40866	1.613195
TCGA-EU-5907-01A-11R-1672-07	58.83538	8.485396
TCGA-BP-5170-01A-01R-1426-07	152.9471	26.97261
TCGA-BQ-7046-01A-11R-1965-07	26.86581	0.7781759
TCGA-B2-4098-01A-02R-1325-07	18.09301	1.774333
TCGA-AK-3431-01A-02R-1277-07	229.7857	32.36521
TCGA-BP-4963-01A-01R-1334-07	134.139	27.90168
TCGA-UZ-A9PO-01A-11R-A38C-07	13.58704	1.121828
TCGA-Y8-A897-01A-11R-A36F-07	13.04247	0.6698366
TCGA-CJ-4897-01A-03R-1426-07	198.2964	18.63178
TCGA-UZ-A9PL-01A-11R-A38C-07	11.33189	0.4122224
TCGA-AL-3467-01A-02R-1351-07	3.00084	0.2978605
TCGA-CW-5580-01A-01R-1672-07	168.8263	16.7401
TCGA-B2-5635-01B-04R-A277-07	92.16078	6.992511
TCGA-BP-4962-01A-01R-1334-07	67.6087	3.83788
TCGA-G7-7502-01A-11R-2204-07	11.87918	1.05855
TCGA-BP-4330-01A-01R-1289-07	175.7062	16.09212
TCGA-B0-4811-01A-01R-1503-07	47.9578	21.45594
TCGA-A4-A48D-01A-11R-A24Z-07	15.34555	0.4711284
TCGA-B0-5400-01A-01R-1503-07	47.89324	5.171676
TCGA-B8-A54D-01A-21R-A266-07	41.5959	7.523064
TCGA-BP-4969-01A-01R-1334-07	98.03115	16.58581
TCGA-BP-4985-01A-01R-1334-07	47.83075	13.65419
TCGA-UZ-A9PX-01A-11R-A42S-07	10.64532	0.7824125
TCGA-B0-5100-01A-01R-1420-07	118.4617	19.01826
TCGA-CZ-5464-01A-01R-1503-07	90.62213	16.32605
TCGA-BQ-7049-01A-11R-1965-07	33.68914	1.409775
TCGA-CZ-4865-01A-02R-1503-07	134.1637	16.45364
TCGA-B2-5633-01A-01R-A277-07	40.2281	19.52941
TCGA-AK-3425-01A-02R-1277-07	74.81657	11.44222
TCGA-BP-4167-01A-02R-1325-07	55.9859	8.183962
TCGA-2Z-A9JI-01A-11R-A42S-07	21.42426	2.340584
TCGA-AL-3473-01A-01R-1193-07	25.75941	4.479036
TCGA-BP-4338-01A-01R-1289-07	70.02763	2.441483
TCGA-A4-7287-01A-11R-2139-07	31.90026	1.61383
TCGA-UZ-A9PN-01A-11R-A38C-07	32.2521	2.150361
TCGA-BP-4799-01A-01R-1305-07	78.7082	15.5854
TCGA-B4-5834-01A-11R-1672-07	290.6804	70.17697
TCGA-CZ-4853-01A-01R-1426-07	89.59119	19.26626
TCGA-SX-A71S-01A-11R-A33Z-07	8.5786	0.8130316
TCGA-O9-A75Z-01A-11R-A33Z-07	12.48647	0.6715032
TCGA-G7-A8LC-01A-11R-A36F-07	12.76823	1.093612
TCGA-J7-6720-01A-11R-2139-07	12.47867	1.115683
TCGA-B0-5099-01A-01R-1420-07	132.4077	30.79043
TCGA-BP-4349-01A-01R-1289-07	221.3751	28.32868
TCGA-B0-5690-01A-11R-1541-07	306.5043	119.8465
TCGA-B0-4839-01A-01R-1305-07	96.11176	24.70121
TCGA-B9-A5W8-01A-11R-A28H-07	19.43483	1.286191
TCGA-B0-4718-01A-01R-1277-07	83.66323	41.36922
TCGA-B0-5075-01A-01R-1334-07	42.93523	4.784769
TCGA-BP-5198-01A-01R-1426-07	90.13614	11.50031
TCGA-A3-3376-01A-02R-1420-07	292.8956	41.1844
TCGA-B8-A54I-01A-21R-A33J-07	41.87713	19.46971
TCGA-P4-A5EB-01A-11R-A28H-07	15.58169	0.60203
TCGA-DV-5575-01A-01R-1541-07	243.1786	24.42025
TCGA-A4-8311-01A-11R-2404-07	9.985101	0.4711754
TCGA-BP-4770-01A-01R-1503-07	32.29857	10.70047
TCGA-B0-4846-01A-01R-1277-07	152.5718	17.97638
TCGA-GL-A4EM-01A-11R-A24Z-07	15.98992	1.006338
TCGA-DZ-6134-01A-11R-1965-07	27.4511	1.218588
TCGA-B0-4848-01A-01R-1277-07	93.97282	15.84501
TCGA-CW-5587-01A-01R-1541-07	149.1328	14.24642
TCGA-CJ-4638-01A-02R-1325-07	22.58959	4.139183
TCGA-BP-4345-01A-01R-1289-07	150.1479	41.83717
TCGA-F9-A97G-01A-11R-A38C-07	21.26464	2.979417
TCGA-B1-7332-01A-11R-A32Z-07	27.21218	1.23048
TCGA-B0-5106-01A-01R-1420-07	95.02326	49.95803
TCGA-BP-5195-01A-02R-1426-07	219.4484	26.13505
TCGA-CJ-4918-01A-01R-1426-07	193.2347	46.48186
TCGA-MH-A857-01A-11R-A355-07	25.05808	2.757218
TCGA-B1-A654-01A-11R-A31O-07	3.309992	0.3761326
TCGA-B0-4690-01A-01R-1277-07	110.56	9.02278
TCGA-BP-5182-01A-01R-1426-07	92.07708	7.884036
TCGA-BP-4762-01A-02R-1289-07	151.2267	19.1925
TCGA-BP-4176-01A-02R-1289-07	63.32733	15.70539
TCGA-BP-4169-01A-02R-1289-07	253.9214	30.25015
TCGA-BP-4760-01A-02R-1420-07	186.5582	10.41114
TCGA-5P-A9KC-01A-11R-A42S-07	19.11383	1.509045
TCGA-A3-3374-01A-02R-1325-07	29.21253	1.946639
TCGA-BP-5191-01A-01R-1426-07	27.74623	4.948467
TCGA-B8-4619-01A-02R-1325-07	56.76625	8.876007
TCGA-B0-4810-01A-01R-1503-07	160.0043	27.87865
TCGA-B1-A47O-01A-11R-A24Z-07	11.66273	1.124566
TCGA-B2-3923-01A-02R-A277-07	21.15317	7.638401
TCGA-CW-5591-01A-01R-1541-07	77.72121	5.292493
TCGA-BP-5201-01A-01R-1426-07	91.36425	23.80375
TCGA-AS-3777-01A-01R-0864-07	31.71194	1.427365
TCGA-BP-4758-01A-01R-1289-07	176.938	52.1997
TCGA-B8-4620-01A-02R-1325-07	100.7782	19.57571
TCGA-2Z-A9J3-01A-12R-A38C-07	11.18924	0.8150114
TCGA-BP-4326-01A-01R-1289-07	162.8658	27.65995
TCGA-BQ-7055-01A-11R-1965-07	64.45952	4.573491
TCGA-B0-4852-01A-01R-1503-07	101.083	17.33433
TCGA-B2-3923-01B-10R-A277-07	93.1593	5.787819
TCGA-B2-5633-01A-01R-1541-07	192.0974	28.24044
TCGA-B0-4844-01A-01R-1277-07	34.13495	5.274833
TCGA-BQ-5894-01A-11R-1592-07	108.9729	5.370225
TCGA-CJ-4887-01A-01R-1305-07	76.14449	20.63396
TCGA-5P-A9KH-01A-11R-A42S-07	22.1817	4.619056
TCGA-G7-A8LD-01A-11R-A36F-07	5.599244	1.281648
TCGA-BQ-5885-01A-11R-1592-07	3.392039	0.9490678
TCGA-BP-4332-01A-01R-1289-07	154.0535	31.25834
