# Supplementary material for: Tumor-educated B cells promote renal cancer metastasis via inducing the IL-1β/HIF-2α/Notch1 signals
Source: Cell Death Dis. 2020 Mar 2;11(3):163. doi: 10.1038/s41419-020-2355-x (PMC7052134; doi:10.1038/s41419-020-2355-x)
Supplement: Supplementary file 6 — Table S4 [file 41419_2020_2355_MOESM6_ESM.xls]

HIF-2�� expression and corresponding Notch1 expression in RCC samples from TCGA dataset
ID	HIF2A	NOTCH1
TCGA-UZ-A9PS-05A-11R-A42S-07	30.3518	9.665768
TCGA-A3-A6NI-01A-11R-A33J-07	84.08965	10.55841
TCGA-BP-4353-01A-02R-1289-07	177.355	8.293002
TCGA-A3-3380-01A-01R-0864-07	193.0687	11.45335
TCGA-B0-5706-01A-11R-1541-07	204.1577	12.27795
TCGA-B0-4699-01A-01R-1277-07	24.12925	3.852229
TCGA-5P-A9K3-01A-11R-A42S-07	6.63172	2.160346
TCGA-AK-3460-01A-02R-1277-07	212.8357	7.947744
TCGA-HE-7129-01A-11R-1965-07	20.99237	3.609181
TCGA-CJ-6032-01A-11R-1672-07	191.7512	9.040468
TCGA-B0-5113-01A-01R-1420-07	130.1717	9.463095
TCGA-B0-4833-01A-01R-1305-07	110.4835	6.060598
TCGA-AK-3427-01A-01R-0864-07	13.88186	0.6778044
TCGA-BP-4961-01A-01R-1334-07	366.4522	12.86244
TCGA-G6-A8L8-01A-21R-A37O-07	57.775	6.550018
TCGA-AK-3461-01A-02R-1277-07	235.837	11.42644
TCGA-2Z-A9JN-01A-21R-A42S-07	32.6415	2.860793
TCGA-G6-A8L6-01A-11R-A37O-07	98.50802	9.269686
TCGA-B4-5838-01A-11R-1672-07	127.8874	5.185333
TCGA-B0-4823-01A-02R-1420-07	144.9011	7.555053
TCGA-5P-A9KA-01A-11R-A42S-07	13.78119	5.180278
TCGA-A3-3320-01A-02R-1325-07	199.0434	9.131466
TCGA-2Z-A9J8-01A-11R-A42S-07	10.50619	4.427709
TCGA-EV-5901-01A-11R-1592-07	19.78228	7.233641
TCGA-HE-A5NL-01A-11R-A26U-07	13.13075	4.368546
TCGA-B0-5117-01A-01R-1420-07	38.14117	3.191673
TCGA-B8-4153-01B-11R-1672-07	121.6753	8.284085
TCGA-CJ-5681-01A-11R-1541-07	12.30615	5.680781
TCGA-B0-5692-01A-11R-1541-07	67.2328	8.302833
TCGA-BQ-7053-01A-11R-1965-07	30.48435	94.42139
TCGA-CJ-4636-01A-02R-1325-07	104.0295	10.57137
TCGA-G7-A4TM-01A-11R-A31O-07	16.27986	3.22575
TCGA-P4-AAVK-01A-11R-A42S-07	12.59624	2.009812
TCGA-UZ-A9PV-01A-11R-A42S-07	9.680943	3.655954
TCGA-BP-4801-01A-02R-1420-07	175.3558	13.59065
TCGA-CJ-4869-01A-02R-1426-07	78.42488	10.55867
TCGA-BQ-5886-01A-11R-1592-07	7.387903	0.6349034
TCGA-CJ-4908-01A-01R-1426-07	223.7718	22.0669
TCGA-CZ-5985-01A-11R-1672-07	59.902	3.985422
TCGA-DV-5565-01A-01R-1541-07	243.4637	15.94362
TCGA-BP-4782-01A-02R-1420-07	146.0746	7.365752
TCGA-G7-A8LE-01A-11R-A36F-07	19.88187	5.537842
TCGA-B0-4841-01A-01R-1277-07	88.28257	4.745229
TCGA-G7-6796-01A-11R-1965-07	12.41153	2.224748
TCGA-2Z-A9JG-01A-11R-A42S-07	12.30624	2.266519
TCGA-BP-5173-01A-01R-1426-07	156.2404	8.46248
TCGA-BP-5007-01A-01R-1334-07	212.7104	8.430732
TCGA-BP-4177-01A-02R-1420-07	144.1174	5.910023
TCGA-2Z-A9JE-01A-11R-A42S-07	4.094151	2.154447
TCGA-BP-4991-01A-01R-1334-07	275.7748	19.74459
TCGA-B0-4698-01A-01R-1503-07	22.31011	10.38887
TCGA-BP-5009-01A-01R-1334-07	74.10332	8.684476
TCGA-A4-7584-01A-11R-2139-07	11.76371	2.72264
TCGA-B4-5843-01A-11R-1672-07	147.6105	5.063965
TCGA-BP-5001-01A-01R-1334-07	90.44727	6.691411
TCGA-B0-5399-01A-01R-1503-07	116.0494	11.26659
TCGA-A3-A8OU-01A-11R-A37O-07	154.851	11.84612
TCGA-BP-4999-01A-01R-1334-07	324.4988	13.49157
TCGA-CJ-4876-01A-01R-1305-07	57.85824	3.663336
TCGA-CJ-5686-01A-11R-1672-07	96.93609	8.051033
TCGA-5P-A9KF-01A-11R-A42S-07	8.596923	3.071438
TCGA-IZ-8196-01A-11R-2404-07	14.34596	3.292997
TCGA-B0-4843-01A-01R-1277-07	62.9063	18.74413
TCGA-B0-5116-01A-02R-1420-07	147.1786	8.099437
TCGA-BP-4759-01A-01R-1289-07	146.3451	6.208088
TCGA-B0-5083-01A-02R-1420-07	55.50184	3.97701
TCGA-A4-7734-01A-11R-A32Z-07	14.65994	3.666601
TCGA-B0-4815-01A-01R-1503-07	46.72578	7.404239
TCGA-BP-4334-01A-01R-1289-07	12.80823	1.528024
TCGA-CZ-4861-01A-01R-1305-07	46.95944	3.411637
TCGA-CJ-4902-01A-01R-1426-07	118.3215	13.80913
TCGA-DV-5574-01A-01R-1541-07	192.6354	11.63154
TCGA-BQ-5891-01A-11R-1592-07	15.8325	2.740111
TCGA-B0-5121-01A-02R-1420-07	239.3862	8.236913
TCGA-CZ-4856-01A-02R-1426-07	206.0934	10.62235
TCGA-B0-5110-01A-01R-1420-07	234.3388	14.98581
TCGA-BP-4804-01A-02R-1305-07	129.9828	11.52953
TCGA-G7-6793-01A-11R-1965-07	67.70548	9.262403
TCGA-B9-5155-01A-01R-1592-07	15.63066	2.637416
TCGA-A3-3335-01A-01R-0864-07	52.37929	5.825204
TCGA-2Z-A9J9-01A-11R-A42S-07	159.1087	12.34998
TCGA-Y8-A894-01A-11R-A36F-07	11.35357	3.04136
TCGA-GL-8500-01A-11R-2404-07	9.823816	4.100476
TCGA-CJ-5682-01A-11R-1541-07	134.4843	6.789149
TCGA-SX-A7SP-01A-11R-A355-07	12.98631	2.617737
TCGA-BP-4972-01A-01R-1334-07	139.2314	13.60888
TCGA-CJ-6027-01A-11R-1672-07	41.5289	3.93266
TCGA-BQ-5890-01A-11R-1592-07	12.25867	1.833195
TCGA-Y8-A8S0-01A-11R-A37K-07	9.953073	3.758498
TCGA-CJ-5675-01A-11R-1541-07	48.83522	5.543035
TCGA-BP-4355-01A-01R-1289-07	331.1748	15.45219
TCGA-BP-4960-01A-01R-1334-07	69.36077	11.92226
TCGA-A3-3378-01A-02R-1325-07	50.21411	6.245041
TCGA-BP-4160-01A-02R-1289-07	79.93365	3.413001
TCGA-5P-A9JY-01A-11R-A42S-07	8.882693	2.238623
TCGA-F9-A4JJ-01A-11R-A24Z-07	45.0112	4.659504
TCGA-B8-5163-01A-01R-1420-07	123.6842	15.37397
TCGA-G7-7501-01A-11R-2204-07	12.2912	5.158524
TCGA-CZ-4859-01A-02R-1426-07	145.9405	5.847356
TCGA-B8-4154-01A-01R-1188-07	66.11708	4.370098
TCGA-DW-7837-01A-11R-2139-07	16.96478	2.903543
TCGA-B3-4104-01A-02R-1351-07	70.1622	10.08341
TCGA-A4-8516-01A-11R-2404-07	10.0179	5.729168
TCGA-A3-A8OX-01A-11R-A37O-07	129.5033	10.80626
TCGA-B0-4713-01A-01R-1277-07	27.92946	6.262382
TCGA-B0-5098-01A-01R-1420-07	4.995846	1.765933
TCGA-A3-A8OW-01A-11R-A37O-07	314.467	20.31454
TCGA-BQ-5888-01A-11R-1592-07	6.11907	1.360197
TCGA-A3-3382-01A-02R-1325-07	92.85905	6.19577
TCGA-B9-A8YI-01A-21R-A37K-07	15.6229	2.429135
TCGA-CZ-4866-01A-01R-1503-07	60.48132	4.171433
TCGA-A4-A5Y1-01A-11R-A28H-07	7.359145	3.275472
TCGA-A3-3311-01A-02R-1325-07	92.84912	8.304347
TCGA-B2-4099-01A-02R-1188-07	70.44378	3.934175
TCGA-BP-4965-01A-01R-1334-07	207.3454	12.93911
TCGA-BQ-5883-01A-11R-1592-07	54.99807	6.084154
TCGA-BP-4342-01A-01R-1289-07	99.47235	10.52546
TCGA-CW-5589-01A-01R-1541-07	236.3264	13.65808
TCGA-B0-5701-01A-11R-1541-07	66.10307	3.891904
TCGA-B8-5553-01A-01R-1541-07	249.3495	11.08979
TCGA-A3-A6NJ-01A-12R-A33J-07	190.6442	15.12178
TCGA-B9-4113-01A-01R-1193-07	10.72065	3.562936
TCGA-DZ-6133-01A-11R-1965-07	17.43714	5.912546
TCGA-BQ-7061-01A-11R-1965-07	23.14633	3.961092
TCGA-B1-A47N-01A-11R-A24Z-07	6.864482	2.912416
TCGA-AL-3471-01A-02R-1351-07	10.50835	1.936077
TCGA-MH-A55Z-01A-11R-A26U-07	7.460596	2.218175
TCGA-A4-A6HP-01A-11R-A31O-07	5.480497	2.698897
TCGA-B2-A4SR-01A-11R-A266-07	330.6744	18.49245
TCGA-CJ-4881-01A-01R-1305-07	59.65224	7.86516
TCGA-B9-A5W9-01A-11R-A28H-07	6.410933	1.218688
TCGA-Y8-A898-01A-11R-A355-07	10.82827	2.650506
TCGA-A4-8518-01A-11R-2404-07	15.46268	2.22763
TCGA-MH-A855-01A-11R-A355-07	12.3546	3.805403
TCGA-CW-5584-01A-01R-1541-07	178.4721	11.35252
TCGA-B0-4837-01A-01R-1305-07	75.78222	9.313303
TCGA-BP-5184-01A-01R-1426-07	234.8472	7.557915
TCGA-B0-5096-01A-01R-1420-07	25.35722	2.808238
TCGA-A3-3351-01A-02R-1325-07	118.5603	11.42255
TCGA-A3-3373-01A-02R-1420-07	106.7132	5.615214
TCGA-B0-4697-01A-01R-1277-07	58.93476	8.866909
TCGA-HE-A5NJ-01A-11R-A26U-07	14.84134	2.424102
TCGA-CZ-5987-01A-11R-1672-07	41.52827	1.638793
TCGA-DW-7834-01A-11R-2139-07	19.73541	2.777801
TCGA-B8-5546-01A-01R-1541-07	27.11618	3.444288
TCGA-A3-3325-01A-01R-0864-07	124.9287	8.601558
TCGA-B2-5636-01A-02R-1541-07	334.3275	22.46382
TCGA-Y8-A8S1-01A-11R-A37K-07	46.7979	5.148716
TCGA-2Z-A9J6-01A-11R-A38C-07	10.41321	2.598945
TCGA-Y8-A8RY-01A-11R-A37K-07	11.26221	4.645578
TCGA-CJ-6033-01A-11R-1672-07	133.4007	7.912033
TCGA-B4-5377-01A-01R-1503-07	148.1714	8.226362
TCGA-B8-5550-01A-01R-1541-07	96.06992	13.1186
TCGA-BP-5180-01A-01R-1426-07	37.29864	3.363762
TCGA-BP-4768-01A-01R-1289-07	64.73352	5.475716
TCGA-A4-8098-01A-11R-2404-07	9.693806	3.700221
TCGA-BP-5008-01A-01R-1334-07	156.1722	11.818
TCGA-CJ-4916-01A-01R-1426-07	97.87394	7.224492
TCGA-BQ-5875-01A-11R-1592-07	19.22809	2.75151
TCGA-IA-A40X-01A-11R-A24Z-07	25.44308	2.170043
TCGA-CZ-4854-01A-01R-1305-07	66.07571	7.479061
TCGA-B4-5836-01A-11R-1672-07	193.2569	8.413849
TCGA-GL-A9DE-01A-11R-A37K-07	13.76678	2.442375
TCGA-B0-5707-01A-11R-1541-07	24.56456	2.842168
TCGA-B8-A54F-01A-11R-A266-07	126.9495	9.741444
TCGA-CZ-5459-01A-01R-1503-07	117.1721	8.811489
TCGA-CZ-5451-01A-01R-1503-07	255.541	15.11423
TCGA-B8-5551-01A-01R-1541-07	26.77036	10.20721
TCGA-B8-A54E-01A-11R-A266-07	13.49469	2.277763
TCGA-A3-A6NN-01A-12R-A33J-07	191.3539	18.95352
TCGA-5P-A9K6-01A-11R-A42S-07	19.32451	4.143469
TCGA-BP-5187-01A-01R-1426-07	225.0541	8.134664
TCGA-DW-5560-01A-01R-1592-07	4.160363	1.925682
TCGA-CZ-4860-01A-01R-1305-07	105.9131	2.484771
TCGA-BQ-5881-01A-11R-1592-07	10.82385	1.674118
TCGA-P4-A5EA-01A-11R-A28H-07	18.87208	3.407408
TCGA-B0-5104-01A-01R-1420-07	124.0562	6.84749
TCGA-AK-3426-01A-02R-1325-07	30.41678	4.153307
TCGA-B0-5077-01A-01R-1334-07	118.7901	10.56015
TCGA-B9-4115-01A-01R-1193-07	5.049825	1.450634
TCGA-PJ-A5Z9-01A-11R-A28H-07	10.44442	2.351253
TCGA-B0-4849-01A-01R-1277-07	151.3616	8.500659
TCGA-BP-4352-01A-01R-1289-07	14.19831	6.667378
TCGA-B0-4694-01A-01R-1277-07	73.99655	8.196543
TCGA-CJ-4639-01A-02R-1325-07	184.9884	18.09797
TCGA-DV-5569-01A-01R-1541-07	138.6185	8.429106
TCGA-A4-A7UZ-01A-12R-A355-07	11.20362	3.630589
TCGA-AK-3443-01A-02R-1325-07	45.92217	2.089253
TCGA-B2-5641-01A-01R-1541-07	78.68011	12.30561
TCGA-B0-5710-01A-11R-1672-07	219.1091	22.60938
TCGA-CZ-5456-01A-01R-1503-07	48.66568	4.971915
TCGA-CJ-5678-01A-11R-1541-07	39.7879	4.368782
TCGA-CZ-4858-01A-01R-1305-07	127.9981	2.509063
TCGA-BP-4170-01A-02R-1289-07	179.1661	10.18281
TCGA-AK-3440-01A-02R-1277-07	36.85402	3.49291
TCGA-B3-3926-01A-02R-1351-07	28.86077	3.279052
TCGA-A3-3372-01A-02R-1325-07	194.8375	12.53842
TCGA-B0-4706-01A-01R-1503-07	117.6781	11.42137
TCGA-CZ-5460-01A-01R-1503-07	109.2105	7.650453
TCGA-BP-4341-01A-01R-1289-07	134.1201	11.08993
TCGA-BP-5004-01A-01R-1334-07	127.5873	5.851755
TCGA-A4-7915-01A-11R-2204-07	107.0283	5.359983
TCGA-BP-5006-01A-01R-1334-07	176.679	8.105566
TCGA-CJ-6030-01A-11R-1672-07	83.52912	6.604175
TCGA-B0-4688-01A-01R-1277-07	45.73757	4.315304
TCGA-SX-A7SO-01A-11R-A355-07	14.63177	3.012492
TCGA-B0-5095-01A-01R-1420-07	142.2549	18.81101
TCGA-BQ-5880-01A-11R-1592-07	21.75986	1.873213
TCGA-B0-5711-01A-11R-1672-07	182.1805	12.13908
TCGA-WN-AB4C-01A-11R-A42S-07	8.98823	0.8612934
TCGA-A3-3308-01A-02R-1325-07	145.5683	19.51934
TCGA-PJ-A5Z8-01A-11R-A28H-07	12.68522	3.539542
TCGA-B0-5084-01A-01R-1334-07	26.79452	4.329862
TCGA-GL-A59R-01A-11R-A26U-07	11.89313	4.332883
TCGA-BP-4994-01A-01R-1334-07	86.76027	5.402501
TCGA-A3-3324-01A-02R-1325-07	99.69326	9.157213
TCGA-G6-A8L7-01A-11R-A37O-07	31.32832	2.432748
TCGA-B0-5696-01A-11R-1541-07	107.0564	7.191387
TCGA-DV-5566-01A-01R-1541-07	107.0277	6.303763
TCGA-UZ-A9Q0-01A-12R-A42S-07	5.495878	1.821938
TCGA-B0-5691-01A-11R-1541-07	241.999	12.37826
TCGA-UZ-A9PR-01A-11R-A42S-07	9.783109	4.746011
TCGA-A4-7996-01A-11R-2204-07	13.09232	3.974367
TCGA-A3-3346-01A-01R-1766-07	38.56477	1.331572
TCGA-BP-4347-01A-01R-1289-07	276.5281	12.0226
TCGA-CJ-4878-01A-01R-1305-07	128.5304	7.691437
TCGA-BP-4993-01A-02R-1420-07	344.1893	12.65023
TCGA-BP-4977-01A-01R-1334-07	95.23691	7.017491
TCGA-Y8-A896-01A-11R-A36F-07	10.05125	4.400903
TCGA-BP-5178-01A-01R-1426-07	69.92748	3.93625
TCGA-B8-5162-01A-01R-1420-07	109.4466	8.410877
TCGA-V9-A7HT-01A-11R-A33Z-07	25.30055	3.339835
TCGA-CW-6097-01A-11R-1672-07	122.878	9.873473
TCGA-B0-4814-01A-01R-1277-07	125.5843	7.218123
TCGA-BP-4992-01A-01R-1334-07	20.60099	6.187954
TCGA-A3-3323-01A-02R-1325-07	160.771	14.03299
TCGA-UZ-A9PS-01A-11R-A42S-07	14.64188	1.348044
TCGA-CJ-5672-01A-11R-1541-07	99.3588	9.841279
TCGA-BP-5168-01A-01R-1420-07	197.9219	8.733636
TCGA-A4-7828-01A-11R-2139-07	115.408	13.42258
TCGA-EV-5902-01A-11R-1592-07	13.0666	4.845261
TCGA-BP-4964-01A-01R-1334-07	139.1863	6.991586
TCGA-CJ-4635-01A-02R-1305-07	104.7343	13.67394
TCGA-BP-4995-01A-01R-1334-07	116.6084	6.491445
TCGA-BP-4807-01A-01R-1305-07	116.2799	7.491831
TCGA-AK-3447-01A-01R-1766-07	17.75196	0.4986139
TCGA-2Z-A9JL-01A-11R-A42S-07	9.77794	5.12326
TCGA-DW-7842-01A-11R-A32Z-07	11.92946	5.904642
TCGA-BP-4967-01A-01R-1334-07	69.89947	10.50196
TCGA-UZ-A9Q1-01A-11R-A42S-07	15.51229	2.300575
TCGA-A4-7286-01A-11R-A32Z-07	18.86189	2.416647
TCGA-A3-3362-01A-02R-1325-07	191.1149	8.954348
TCGA-3Z-A93Z-01A-11R-A37O-07	156.2109	12.98755
TCGA-A3-3357-01A-02R-1420-07	49.66856	4.226164
TCGA-UZ-A9PQ-01A-11R-A42S-07	18.97262	6.341237
TCGA-B9-A69E-01A-11R-A31O-07	37.86555	5.353502
TCGA-BP-4161-01A-02R-1325-07	77.16154	8.462573
TCGA-CZ-4862-01A-01R-1305-07	115.4093	13.01992
TCGA-A4-7997-01A-11R-2204-07	17.53393	4.519532
TCGA-BP-4976-01A-01R-1334-07	165.6529	9.961455
TCGA-B2-3923-01A-02R-1325-07	38.87535	3.32426
TCGA-CJ-4882-01A-02R-1426-07	118.92	12.49893
TCGA-P4-A5E7-01A-31R-A28H-07	12.06487	3.519059
TCGA-B0-5697-01A-11R-1541-07	66.20091	6.970122
TCGA-BP-5189-01A-02R-1426-07	157.3315	5.924846
TCGA-P4-AAVO-01A-11R-A42S-07	10.2813	1.267543
TCGA-BP-4766-01A-01R-1289-07	184.5966	13.11308
TCGA-P4-AAVM-01A-11R-A42S-07	14.09834	1.34198
TCGA-IA-A83S-01A-11R-A355-07	10.69611	1.407769
TCGA-CJ-4871-01A-01R-1305-07	124.2799	6.556026
TCGA-BP-4795-01A-02R-1420-07	227.0276	14.81985
TCGA-BP-5190-01A-01R-1426-07	52.43649	3.138077
TCGA-B8-4143-01A-01R-1188-07	87.79699	10.64364
TCGA-CW-5583-01A-02R-1541-07	312.6738	16.98625
TCGA-BP-5000-01A-01R-1334-07	98.16777	5.748521
TCGA-B0-5695-01A-11R-1541-07	183.0398	12.86464
TCGA-B0-5108-01A-01R-1420-07	115.6234	15.93421
TCGA-MH-A856-01A-11R-A355-07	12.65047	4.607033
TCGA-A3-3328-01A-01R-0864-07	11.43599	1.260905
TCGA-MH-A561-01A-11R-A26U-07	8.121253	3.078468
TCGA-DV-5576-01A-01R-1541-07	243.3254	8.554707
TCGA-B0-5109-01A-02R-1420-07	69.84849	6.718172
TCGA-B8-A8YJ-01A-13R-A39I-07	285.8055	16.85016
TCGA-B0-5693-01A-11R-1541-07	225.6793	14.86602
TCGA-B0-5698-01A-11R-1672-07	146.8025	5.61376
TCGA-B2-5639-01A-01R-1541-07	44.38856	5.059678
TCGA-BP-4329-01A-02R-1289-07	148.2717	6.529248
TCGA-2Z-A9JK-01A-11R-A42S-07	52.65668	8.365208
TCGA-BQ-5893-01A-11R-1592-07	62.21899	7.863678
TCGA-IA-A83W-01A-11R-A355-07	13.8129	5.674845
TCGA-B9-4116-01A-02R-1351-07	13.68797	5.43673
TCGA-BP-4162-01A-02R-1325-07	142.5582	9.09295
TCGA-B9-5156-01A-01R-1592-07	24.21108	3.492096
TCGA-B0-5699-01A-11R-1541-07	121.0437	9.530364
TCGA-A3-3306-01A-01R-0864-07	43.7068	2.159896
TCGA-DW-7840-01A-11R-A32Z-07	13.44508	3.115333
TCGA-CZ-5984-01A-11R-1672-07	66.15039	7.168921
TCGA-MM-A84U-01A-11R-A37O-07	104.7601	6.505951
TCGA-B0-4827-01A-02R-1420-07	91.85908	14.1859
TCGA-DW-7841-01A-11R-A32Z-07	15.08309	3.154148
TCGA-GL-7773-01A-11R-A32Z-07	5.763615	2.473715
TCGA-BP-4765-01A-01R-1289-07	225.9145	7.667772
TCGA-2Z-A9JD-01A-11R-A42S-07	10.112	4.052606
TCGA-A4-A4ZT-01A-11R-A26U-07	20.17279	4.757491
TCGA-2Z-A9JT-01A-11R-A42S-07	6.097599	1.426671
TCGA-A3-3352-01A-01R-0864-07	131.1392	7.888211
TCGA-J7-A8I2-01A-12R-A36F-07	12.46952	5.160684
TCGA-B0-5102-01A-01R-1420-07	84.10493	5.131576
TCGA-BP-4354-01A-02R-1289-07	61.79667	7.034981
TCGA-BP-4989-01A-01R-1334-07	49.22142	7.299786
TCGA-DV-5567-01A-01R-1541-07	257.0634	10.70296
TCGA-BP-5181-01A-01R-1426-07	169.1448	8.921187
TCGA-CJ-5671-01A-11R-1541-07	130.967	19.85867
TCGA-CZ-5453-01A-01R-1503-07	162.1006	11.47725
TCGA-BQ-7050-01A-11R-1965-07	14.19615	3.890822
TCGA-B2-4102-01A-02R-1325-07	138.8189	10.84875
TCGA-BP-4769-01A-01R-1289-07	231.0754	16.11402
TCGA-EU-5906-01A-11R-1672-07	238.1892	15.94343
TCGA-MH-A560-01A-11R-A26U-07	12.76144	1.628527
TCGA-BP-5174-01A-01R-1426-07	71.03993	4.676598
TCGA-IA-A40U-01A-11R-A24Z-07	13.78725	2.518606
TCGA-CJ-4912-01A-01R-1426-07	54.68331	5.738845
TCGA-CJ-4875-01A-01R-1305-07	80.70707	6.533351
TCGA-B0-5115-01A-01R-1420-07	187.924	14.95615
TCGA-BP-4173-01A-02R-1289-07	76.36577	10.50248
TCGA-B0-5097-01A-01R-1420-07	142.1862	9.357687
TCGA-4A-A93W-01A-11R-A37K-07	9.561439	2.71166
TCGA-2Z-A9JR-01A-12R-A42S-07	11.43665	4.394075
TCGA-EU-5905-01A-11R-1672-07	162.3698	6.720349
TCGA-BQ-5892-01A-11R-1592-07	49.9863	7.164296
TCGA-B0-4813-01A-01R-1277-07	43.19117	4.555667
TCGA-SX-A7SU-01A-11R-A36F-07	9.359256	3.022832
TCGA-BP-5177-01A-01R-1426-07	219.7615	12.77218
TCGA-CJ-4642-01B-01R-1305-07	41.60264	3.512629
TCGA-SX-A7SN-01A-11R-A355-07	9.769143	5.396734
TCGA-5P-A9KE-01A-11R-A42S-07	8.611279	1.716728
TCGA-P4-A5ED-01A-11R-A28H-07	19.40729	4.935859
TCGA-UZ-A9PK-01A-11R-A38C-07	18.17807	3.055442
TCGA-B8-5159-01A-01R-1420-07	125.4384	9.329941
TCGA-BQ-5884-01A-11R-1592-07	20.31952	4.451208
TCGA-P4-AAVL-01A-11R-A42S-07	7.75016	2.491741
TCGA-CJ-4637-01A-02R-1325-07	39.07885	11.93032
TCGA-4A-A93X-01A-11R-A37K-07	6.865428	2.791746
TCGA-B0-4822-01A-01R-1277-07	85.61482	12.28453
TCGA-B0-5709-01A-11R-1541-07	154.3793	15.66039
TCGA-A4-A5Y0-01A-11R-A31O-07	6.931417	1.603592
TCGA-B0-4714-01A-01R-1277-07	93.01452	7.749584
TCGA-CZ-5466-01A-01R-1503-07	63.71146	6.45155
TCGA-B8-A7U6-01A-12R-A37O-07	151.3243	8.597937
TCGA-CJ-4889-01A-01R-1305-07	113.2509	8.858472
TCGA-T7-A92I-01A-11R-A37O-07	25.46087	2.637273
TCGA-CJ-4893-01A-01R-1305-07	179.3257	10.77925
TCGA-BP-4756-01A-01R-1289-07	16.71365	2.534875
TCGA-A4-A5DU-01A-11R-A28H-07	10.72784	4.06848
TCGA-CJ-4641-01A-02R-1325-07	57.86858	8.509226
TCGA-A4-7732-01A-11R-2139-07	9.760032	3.828016
TCGA-B0-4818-01A-01R-1503-07	184.6335	11.08165
TCGA-BQ-7048-01A-11R-1965-07	22.47396	3.797166
TCGA-BQ-5879-01A-11R-1592-07	79.32359	8.198697
TCGA-B8-5552-01B-11R-1672-07	273.9369	20.0434
TCGA-AK-3428-01A-02R-1277-07	162.0589	5.942746
TCGA-BQ-5877-01A-11R-1592-07	18.35267	6.195993
TCGA-B0-4696-01A-01R-1277-07	15.11928	2.124799
TCGA-A3-3370-01A-02R-1420-07	172.523	8.737181
TCGA-BP-4174-01A-02R-1289-07	55.6526	3.412879
TCGA-BP-4775-01A-01R-1289-07	195.6528	14.98638
TCGA-BP-4325-01A-02R-1289-07	65.42017	7.7214
TCGA-BP-4771-01A-01R-1289-07	97.83621	15.55652
TCGA-B2-5635-01A-01R-1541-07	127.478	12.18814
TCGA-CJ-4895-01A-01R-1305-07	99.13151	8.686443
TCGA-AT-A5NU-01A-11R-A28H-07	13.76457	5.489345
TCGA-B0-4707-01A-01R-1277-07	44.75752	6.201452
TCGA-DV-A4W0-05A-11R-A266-07	133.8249	10.24759
TCGA-CZ-5989-01A-11R-1672-07	148.6662	3.711245
TCGA-CJ-5676-01A-11R-1541-07	137.0928	7.47255
TCGA-G7-A8LB-01A-11R-A36F-07	4.415337	0.9610738
TCGA-B0-5812-01A-11R-1672-07	294.5723	10.82089
TCGA-BP-4346-01A-01R-1289-07	79.33495	11.29151
TCGA-B3-4103-01A-02R-1351-07	19.34275	3.751633
TCGA-B0-5092-01A-01R-1420-07	53.81958	10.47819
TCGA-G7-6789-01A-11R-1965-07	22.11772	5.011521
TCGA-SX-A7SL-01A-11R-A355-07	16.0863	2.9595
TCGA-6D-AA2E-01A-11R-A37O-07	44.22886	3.630142
TCGA-BP-4982-01A-01R-1334-07	223.7361	12.91416
TCGA-BP-4971-01A-01R-1334-07	102.7647	12.68659
TCGA-BP-4970-01A-01R-1334-07	190.9368	9.351539
TCGA-B0-4710-01A-01R-1503-07	106.3173	11.7587
TCGA-BP-4344-01A-01R-1289-07	279.2689	13.87516
TCGA-5P-A9JV-01A-12R-A42S-07	182.5513	15.98238
TCGA-2Z-A9JM-01A-12R-A42S-07	15.52234	2.897609
TCGA-B8-5545-01A-01R-1672-07	209.9502	15.6786
TCGA-HE-A5NH-01A-11R-A26U-07	13.39479	3.640965
TCGA-CJ-4870-01A-01R-1305-07	305.3352	9.098968
TCGA-B0-4828-01A-01R-1277-07	53.12037	5.294266
TCGA-CJ-5679-01A-11R-1541-07	50.162	3.085117
TCGA-SX-A71V-01A-11R-A33Z-07	24.62367	1.951474
TCGA-B9-A44B-01A-11R-A24Z-07	28.45078	1.925079
TCGA-CZ-4857-01A-01R-1305-07	119.1404	8.685099
TCGA-A3-3307-01A-01R-0864-07	167.7556	6.658595
TCGA-AK-3465-01A-02R-1325-07	34.14814	2.551479
TCGA-A3-3331-01A-02R-1325-07	151.4598	13.6663
TCGA-IZ-8195-01A-31R-2404-07	11.54669	1.356751
TCGA-5P-A9K0-01A-11R-A42S-07	10.39548	2.558555
TCGA-CJ-4904-01A-02R-1426-07	297.687	13.64452
TCGA-CJ-4920-01A-01R-1426-07	133.7108	14.42253
TCGA-B0-5702-01A-11R-1541-07	38.10985	6.522259
TCGA-BQ-5889-01A-11R-1592-07	46.95623	5.353923
TCGA-BP-4163-01A-02R-1325-07	95.83159	7.206457
TCGA-IZ-A6M9-01A-11R-A31O-07	4.185499	4.115036
TCGA-B2-3924-01A-02R-A277-07	55.43465	10.40243
TCGA-B2-3924-01A-02R-1325-07	84.62994	7.103157
TCGA-BP-4777-01A-01R-1289-07	79.89037	5.032861
TCGA-CJ-4872-01A-01R-1305-07	194.3019	12.95225
TCGA-B0-5712-01A-11R-1672-07	55.69131	4.674146
TCGA-A3-A8CQ-01A-11R-A37O-07	224.6321	22.23682
TCGA-BP-4798-01A-01R-1305-07	56.8011	7.578384
TCGA-BQ-7051-01A-12R-1965-07	9.871103	4.045982
TCGA-BQ-7058-01A-11R-1965-07	13.79223	1.225137
TCGA-CZ-5461-01A-01R-1503-07	126.6714	9.117991
TCGA-BP-4337-01A-01R-1289-07	88.89822	10.18743
TCGA-CJ-5683-01A-11R-1541-07	143.6632	8.150979
TCGA-CJ-4899-01A-01R-1334-07	348.2274	12.88919
TCGA-A3-3365-01A-01R-0864-07	232.5393	9.171888
TCGA-A4-A5XZ-01A-11R-A31O-07	22.8045	2.193501
TCGA-CZ-5468-01A-01R-1503-07	54.73083	6.711148
TCGA-B0-5694-01A-11R-1541-07	101.4346	8.578461
TCGA-AL-3472-01A-01R-1193-07	6.745024	2.355507
TCGA-SX-A7SR-01A-12R-A36F-07	11.07504	5.501339
TCGA-B3-8121-01A-21R-2404-07	25.70582	5.486174
TCGA-KV-A74V-01A-11R-A33Z-07	15.82792	4.561478
TCGA-Y8-A895-01A-11R-A36F-07	11.82528	2.626912
TCGA-B0-5705-01A-11R-1541-07	149.0917	8.057637
TCGA-BP-5192-01A-01R-1426-07	218.7312	10.6089
TCGA-HE-A5NI-01A-11R-A26U-07	18.00303	3.319278
TCGA-BP-4790-01A-01R-1305-07	181.016	12.50275
TCGA-CJ-6031-01A-11R-1672-07	124.9639	10.81553
TCGA-B1-A657-01A-11R-A31O-07	14.72462	3.732876
TCGA-G7-6795-01A-11R-1965-07	14.07439	2.250447
TCGA-B9-4617-01A-01R-1193-07	11.1389	2.487493
TCGA-B8-A54K-01A-11R-A33J-07	157.8136	10.86587
TCGA-5P-A9JZ-01A-11R-A42S-07	10.20886	2.838826
TCGA-AS-3778-01A-01R-A32Z-07	168.4595	13.83277
TCGA-BP-5196-01A-01R-1426-07	78.52135	7.24364
TCGA-DW-7836-01A-11R-2139-07	9.791703	2.631189
TCGA-BQ-5887-01A-11R-1965-07	38.81079	3.653273
TCGA-GL-6846-01A-11R-1965-07	15.15209	3.324891
TCGA-CJ-4886-01A-01R-1305-07	228.2676	15.11405
TCGA-B0-5713-01A-11R-1672-07	146.8934	8.630371
TCGA-MM-A563-01A-11R-A266-07	95.75794	8.241757
TCGA-A4-8515-01A-11R-2404-07	16.0071	3.051892
TCGA-B8-5164-01A-01R-1420-07	56.90666	9.428083
TCGA-2Z-A9JQ-01A-11R-A42S-07	4.858568	1.200101
TCGA-CW-6087-01A-11R-1672-07	18.3924	9.260221
TCGA-A3-3349-01A-01R-1188-07	290.8933	25.60813
TCGA-J7-8537-01A-11R-2404-07	38.97974	4.912832
TCGA-AK-3434-01A-02R-1277-07	207.0243	9.509128
TCGA-GL-7966-01A-11R-2204-07	77.15125	10.72089
TCGA-CJ-5680-01A-11R-1541-07	74.90473	7.761873
TCGA-A3-3347-01A-02R-1325-07	72.87027	8.420191
TCGA-BP-5200-01A-01R-1426-07	181.3398	12.98038
TCGA-DV-5573-01A-01R-1541-07	79.4784	7.22347
TCGA-B0-5700-01A-11R-1541-07	156.9122	7.12544
TCGA-2Z-A9JP-01A-11R-A42S-07	9.530775	1.750158
TCGA-SX-A71U-01A-12R-A33Z-07	9.866562	3.632957
TCGA-CJ-4907-01A-01R-1426-07	190.6487	13.57596
TCGA-BP-4351-01A-01R-1289-07	145.9621	11.87012
TCGA-CJ-4890-01A-01R-1305-07	94.30537	7.177533
TCGA-WN-A9G9-01A-12R-A37K-07	14.55049	6.711064
TCGA-A3-3317-01A-02R-1325-07	119.488	10.75545
TCGA-B0-5119-01A-02R-1420-07	203.5845	11.12368
TCGA-BP-4981-01A-01R-1334-07	38.43634	4.018834
TCGA-A4-7585-01A-11R-2139-07	16.02551	3.188216
TCGA-B3-A6W5-01A-12R-A33Z-07	19.08291	3.139418
TCGA-A4-8310-01A-11R-2404-07	9.517826	2.283423
TCGA-SX-A71W-01A-12R-A355-07	7.639695	2.200477
TCGA-2Z-A9J5-01A-21R-A38C-07	13.55969	1.836008
TCGA-BP-4331-01A-01R-1289-07	114.5946	8.211365
TCGA-HE-A5NF-01A-11R-A26U-07	26.35844	2.286218
TCGA-HE-7130-01A-11R-1965-07	69.97841	10.56691
TCGA-BP-4343-01A-02R-1289-07	82.73812	3.28451
TCGA-BP-4335-01A-01R-1289-07	124.6441	7.283937
TCGA-P4-A5E6-01A-11R-A28H-07	6.657894	2.732518
TCGA-BQ-7059-01A-11R-1965-07	19.02932	4.444821
TCGA-B0-4712-01A-01R-1503-07	51.76421	3.677297
TCGA-B8-5165-01A-01R-1420-07	272.5894	15.84788
TCGA-BQ-7045-01A-31R-1965-07	24.02354	3.409108
TCGA-B0-4703-01A-01R-1277-07	121.5209	17.51757
TCGA-BP-5176-01A-01R-1426-07	166.7063	8.023827
TCGA-CJ-4644-01A-02R-1325-07	119.1069	6.167122
TCGA-DW-7963-01B-11R-A28H-07	15.60753	2.282283
TCGA-B9-7268-01A-11R-A32Z-07	14.33136	1.516137
TCGA-CJ-4640-01A-02R-1325-07	80.72364	5.505594
TCGA-B4-5835-01A-11R-1672-07	40.78248	3.916513
TCGA-BP-4987-01A-01R-1334-07	207.0746	18.02084
TCGA-B8-5549-01A-01R-1541-07	241.3831	12.6048
TCGA-BP-4164-01A-02R-1325-07	104.5752	14.88973
TCGA-BP-4327-01A-01R-1289-07	107.8103	16.1084
TCGA-A3-3367-01A-02R-1420-07	137.501	6.063739
TCGA-G7-6797-01A-11R-1965-07	25.66642	12.99349
TCGA-AK-3454-01A-02R-1277-07	77.9367	11.67123
TCGA-CJ-4901-01A-01R-1426-07	55.37099	8.275546
TCGA-A4-A772-01A-11R-A33Z-07	13.04159	3.868309
TCGA-B8-4148-01A-02R-1325-07	159.8027	9.151531
TCGA-B0-4691-01A-01R-1277-07	44.47634	4.146763
TCGA-AL-3466-01A-02R-1351-07	6.361567	2.194428
TCGA-B9-A5W7-01A-11R-A31O-07	16.05063	4.762326
TCGA-CW-6090-01A-11R-1672-07	74.96127	4.983081
TCGA-DV-5568-01A-01R-1541-07	122.9992	6.690964
TCGA-F9-A7Q0-01A-11R-A36F-07	13.49673	3.329848
TCGA-BP-4165-01A-02R-1289-07	130.1305	9.144924
TCGA-B0-5703-01A-11R-1541-07	116.1631	8.057068
TCGA-DW-5561-01A-01R-1592-07	8.328483	2.607946
TCGA-EV-5903-01A-11R-1592-07	28.10882	5.620435
TCGA-B2-5635-01A-01R-A277-07	49.03365	6.27983
TCGA-CJ-4868-01A-01R-1305-07	140.8628	9.335874
TCGA-B8-4146-01B-11R-1672-07	110.8471	2.143652
TCGA-IA-A83T-01A-11R-A355-07	9.649474	3.503551
TCGA-EU-5904-01A-11R-1672-07	314.2772	15.29415
TCGA-CJ-5689-01A-11R-1541-07	157.7988	8.51349
TCGA-AK-3458-01A-01R-1503-07	44.97765	2.146079
TCGA-BP-4158-01A-02R-1289-07	167.9203	7.472485
TCGA-AK-3451-01A-02R-1188-07	41.15004	1.636977
TCGA-CZ-5463-01A-01R-1503-07	101.5035	5.181871
TCGA-A4-A57E-01A-11R-A26U-07	10.6218	4.986856
TCGA-CZ-5457-01A-01R-1503-07	170.0034	6.672477
TCGA-2Z-A9JS-01A-21R-A42S-07	12.97522	3.828582
TCGA-2Z-A9J1-01A-11R-A38C-07	8.878008	3.182045
TCGA-CZ-5454-01A-01R-1503-07	54.25885	4.882058
TCGA-BQ-5882-01A-11R-1592-07	56.44145	12.31402
TCGA-CJ-4885-01A-01R-1305-07	75.34663	4.659829
TCGA-BP-4998-01A-01R-1334-07	166.212	13.62332
TCGA-A3-3343-01A-01R-0864-07	75.1537	6.339505
TCGA-AK-3453-01A-02R-1277-07	28.24166	4.980567
TCGA-UZ-A9PJ-01A-11R-A38C-07	10.00812	4.021927
TCGA-SX-A7SM-01A-11R-A355-07	16.6045	1.251323
TCGA-BP-5183-01A-01R-1426-07	80.52752	8.44126
TCGA-A3-3363-01A-01R-0864-07	10.23313	2.743186
TCGA-B1-A655-01A-11R-A31O-07	19.69396	1.21758
TCGA-AK-3429-01A-02R-1325-07	118.1963	5.810428
TCGA-CZ-5986-01A-11R-1672-07	121.857	4.391196
TCGA-B0-4824-01A-01R-1277-07	111.4775	9.597717
TCGA-B4-5844-01A-11R-1672-07	300.8029	13.82014
TCGA-5P-A9JU-01A-11R-A42S-07	19.53958	4.009811
TCGA-BP-4166-01A-02R-1289-07	112.4133	10.39204
TCGA-P4-A5E8-01A-11R-A28H-07	75.75849	4.22884
TCGA-BP-4159-01A-02R-1289-07	132.5548	5.949105
TCGA-CJ-4884-01A-01R-1305-07	74.75704	7.680544
TCGA-BP-5175-01A-01R-1426-07	26.38807	2.59528
TCGA-B0-5085-01A-01R-1334-07	47.70709	7.684325
TCGA-GK-A6C7-01A-11R-A33J-07	260.0118	30.1104
TCGA-CZ-4863-01A-01R-1503-07	115.515	7.573999
TCGA-A3-3385-01A-02R-1420-07	69.89158	2.910799
TCGA-BP-4789-01A-01R-1305-07	295.5775	19.8477
TCGA-BP-4774-01A-01R-1289-07	189.8615	13.0779
TCGA-2Z-A9JO-01A-11R-A42S-07	16.66653	1.693314
TCGA-CJ-4892-01A-01R-1305-07	129.0812	8.077369
TCGA-4A-A93Y-01A-11R-A37K-07	45.18068	6.77169
TCGA-DV-A4W0-01A-11R-A266-07	145.2708	8.835786
TCGA-KV-A6GE-01A-11R-A31O-07	11.81292	3.168363
TCGA-B8-4151-01A-01R-1188-07	87.04515	3.184481
TCGA-B0-4693-01A-01R-1277-07	136.6539	7.720527
TCGA-IA-A40Y-01A-11R-A24Z-07	11.35336	2.749355
TCGA-CJ-4888-01A-01R-1305-07	63.29698	5.449539
TCGA-B4-5832-01A-11R-1672-07	82.99483	1.32732
TCGA-UN-AAZ9-01A-11R-A38C-07	28.04647	2.4833
TCGA-A3-3316-01A-01R-0864-07	110.6493	8.453562
TCGA-B0-4700-01A-02R-1541-07	85.93637	7.31218
TCGA-B9-A8YH-01A-11R-A37K-07	11.20188	3.603873
TCGA-BP-4986-01A-01R-1334-07	102.1391	13.63527
TCGA-BP-5202-01A-02R-1426-07	157.5064	8.301993
TCGA-UZ-A9PZ-01A-11R-A42S-07	9.040682	4.475612
TCGA-B8-5158-01A-01R-1420-07	73.11558	6.507911
TCGA-BP-4781-01A-01R-1305-07	98.38339	6.607543
TCGA-A4-8630-01A-11R-2404-07	12.99221	4.073281
TCGA-BQ-5878-01A-11R-1592-07	11.29191	19.4441
TCGA-A3-3319-01A-02R-1325-07	25.45731	4.107512
TCGA-B0-5080-01A-01R-1503-07	140.9995	18.67402
TCGA-B8-A54H-01A-11R-A33J-07	175.5632	22.0528
TCGA-BP-4340-01A-01R-1289-07	118.2451	5.833393
TCGA-CZ-5458-01A-01R-1503-07	228.5094	9.136532
TCGA-5P-A9JW-01A-11R-A42S-07	8.353734	1.177673
TCGA-B3-3925-01A-02R-1351-07	13.36497	7.72514
TCGA-BP-4974-01A-01R-1334-07	278.4039	25.32534
TCGA-B2-4101-01A-02R-1277-07	119.4066	12.61037
TCGA-BP-4776-01A-01R-1289-07	238.9406	7.660288
TCGA-G7-6790-01A-11R-1965-07	32.37701	4.620293
TCGA-CJ-4905-01A-02R-1426-07	275.4041	21.24111
TCGA-G7-6792-01A-21R-1965-07	12.75241	4.543971
TCGA-BQ-7044-01A-11R-1965-07	12.26266	4.791939
TCGA-BP-5194-01A-02R-1426-07	162.5767	10.47247
TCGA-CJ-4874-01A-01R-1305-07	153.3806	6.787624
TCGA-BP-5185-01A-01R-1426-07	48.61629	2.867264
TCGA-GL-A9DC-01A-11R-A37K-07	18.79598	4.209964
TCGA-SX-A7SS-01A-11R-A36F-07	11.52713	1.542791
TCGA-CZ-5469-01A-01R-1503-07	31.12572	3.985769
TCGA-AL-A5DJ-01A-11R-A26U-07	3.172447	1.680128
TCGA-GL-A59T-01A-21R-A28H-07	21.61151	1.5137
TCGA-B8-A54G-01A-11R-A266-07	23.9262	5.911911
TCGA-DZ-6132-01A-11R-1965-07	16.60527	6.528886
TCGA-B0-5402-01A-01R-1503-07	201.8125	5.630366
TCGA-CZ-5988-01A-11R-1672-07	176.7349	5.018435
TCGA-AK-3436-01A-02R-1325-07	77.27375	4.469638
TCGA-BP-4797-01A-01R-1305-07	101.3976	7.506259
TCGA-G6-A5PC-01A-11R-A33J-07	19.81256	2.767463
TCGA-SX-A7SQ-01A-12R-A36F-07	12.6276	3.232705
TCGA-B8-A54J-01A-11R-A33J-07	266.7591	18.72107
TCGA-BP-4959-01A-01R-1334-07	91.76153	8.409846
TCGA-CZ-5467-01A-01R-1503-07	136.976	8.983998
TCGA-B1-A47M-01A-11R-A24Z-07	6.365875	2.248264
TCGA-CZ-4864-01A-01R-1503-07	117.1372	7.742179
TCGA-GL-A9DD-01A-11R-A37K-07	14.5421	3.019767
TCGA-DW-7838-01A-11R-2139-07	33.74657	2.305459
TCGA-CJ-4634-01A-02R-1325-07	146.7402	15.21999
TCGA-BP-4973-01A-01R-1334-07	128.4515	8.442971
TCGA-Y8-A8RZ-01A-11R-A37K-07	6.627629	4.525537
TCGA-BP-4975-01A-01R-1334-07	147.8147	9.216944
TCGA-B0-4847-01A-01R-1277-07	27.01253	4.369809
TCGA-CJ-5677-01A-11R-1541-07	49.98318	6.875284
TCGA-CW-5585-01A-01R-1541-07	157.8871	12.77064
TCGA-DW-7839-01A-11R-2139-07	3.436305	1.253759
TCGA-A3-3326-01A-01R-0864-07	124.0468	10.70367
TCGA-CJ-4891-01A-01R-1305-07	30.13708	3.517016
TCGA-CJ-5684-01A-11R-1541-07	173.0896	13.6574
TCGA-MH-A562-01A-11R-A26U-07	3.195694	2.038334
TCGA-MH-A854-01A-11R-A355-07	10.70479	2.029887
TCGA-F9-A7VF-01A-11R-A33Z-07	8.719983	1.577853
TCGA-BP-4763-01A-01R-1289-07	176.1014	5.00821
TCGA-B8-4622-01A-02R-1277-07	117.0606	7.53761
TCGA-F9-A8NY-01A-11R-A36F-07	45.86807	4.416836
TCGA-AK-3450-01A-02R-1277-07	130.7968	5.50345
TCGA-MH-A55W-01A-11R-A26U-07	18.67644	4.112475
TCGA-CJ-4894-01A-01R-1305-07	119.2252	13.42519
TCGA-B0-4836-01A-01R-1305-07	84.04396	5.12853
TCGA-A3-3322-01A-02R-1325-07	117.8865	11.19604
TCGA-CZ-5982-01A-11R-1672-07	262.4747	10.35601
TCGA-CJ-6028-01A-11R-1672-07	107.7018	8.458053
TCGA-BP-5169-01A-01R-1426-07	28.08069	3.004006
TCGA-B0-4819-01A-01R-1277-07	75.49769	6.775931
TCGA-A4-8312-01A-11R-2404-07	24.84297	4.260498
TCGA-A4-7288-01A-11R-A32Z-07	22.03563	4.351581
TCGA-A3-3359-01A-01R-0864-07	163.5256	10.20811
TCGA-BP-4803-01A-01R-1305-07	133.0217	9.17215
TCGA-A3-A6NL-01A-11R-A33J-07	192.3164	24.96185
TCGA-B0-4701-01A-01R-1277-07	108.5338	7.251709
TCGA-CJ-4903-01A-01R-1426-07	105.312	8.139662
TCGA-CW-5588-01A-01R-1541-07	139.8131	9.717324
TCGA-B0-4821-01A-01R-1503-07	45.35091	7.106567
TCGA-DV-A4VZ-01A-11R-A266-07	75.55964	4.555833
TCGA-BP-5199-01A-01R-1426-07	141.1006	10.91925
TCGA-B9-4117-01A-02R-1351-07	18.46927	4.700197
TCGA-BP-5186-01A-01R-1426-07	202.2487	11.87852
TCGA-2Z-A9JJ-01A-11R-A42S-07	35.77806	2.724128
TCGA-SX-A71R-01A-12R-A33Z-07	7.839413	4.934784
TCGA-B0-4817-01A-01R-1277-07	12.68945	5.668377
TCGA-UZ-A9PM-01A-21R-A38C-07	12.86386	1.855942
TCGA-B2-5633-01B-04R-A277-07	109.8261	16.33036
TCGA-CW-6088-01A-11R-1672-07	305.9783	19.38717
TCGA-B0-4816-01A-01R-1503-07	130.8318	9.626166
TCGA-A3-3329-01A-01R-0864-07	102.3944	10.99706
TCGA-AK-3433-01A-02R-1277-07	20.82673	2.24217
TCGA-BP-5010-01A-02R-1420-07	105.632	8.042627
TCGA-CZ-5455-01A-01R-1503-07	115.5597	5.899895
TCGA-DV-A4VX-01A-11R-A266-07	23.15039	2.97432
TCGA-CJ-4873-01A-01R-1305-07	25.38331	4.934396
TCGA-5P-A9K9-01A-11R-A42S-07	16.75651	6.969973
TCGA-HE-A5NK-01A-11R-A26U-07	17.02518	3.487467
TCGA-Q2-A5QZ-01A-11R-A28H-07	6.567225	1.850079
TCGA-B0-5094-01A-01R-1420-07	47.69419	4.038097
TCGA-B8-4621-01A-01R-1503-07	24.15865	1.90757
TCGA-BQ-7060-01A-11R-1965-07	14.95526	3.22489
TCGA-BP-4784-01A-01R-1305-07	172.1838	9.884347
TCGA-CZ-5470-01A-01R-1503-07	52.73515	7.781962
TCGA-CZ-5462-01A-01R-1503-07	31.91733	2.751623
TCGA-KV-A6GD-01A-11R-A31O-07	32.56142	2.940876
TCGA-MM-A564-01A-11R-A266-07	91.26786	11.80137
TCGA-CZ-5465-01A-01R-1503-07	95.7936	3.990808
TCGA-B0-5107-01A-01R-1420-07	2.829266	2.030652
TCGA-B1-5398-01A-02R-1592-07	24.86893	6.067602
TCGA-B4-5378-01A-01R-1503-07	314.3965	11.69104
TCGA-B0-4838-01A-01R-1305-07	127.7832	9.027035
TCGA-A4-8517-01A-11R-2404-07	11.4426	5.158297
TCGA-B0-4842-01A-02R-1420-07	17.22643	3.584179
TCGA-5P-A9K2-01A-11R-A42S-07	3.695797	2.393501
TCGA-B1-A656-01A-11R-A31O-07	13.71575	2.519103
TCGA-2K-A9WE-01A-11R-A38C-07	16.90406	4.507579
TCGA-CW-5590-01A-01R-1541-07	157.1724	10.18205
TCGA-BP-4968-01A-01R-1334-07	104.7685	8.141096
TCGA-2Z-A9J2-01A-11R-A38C-07	6.84236	1.252528
TCGA-DZ-6135-01A-11R-1965-07	13.86447	7.937443
TCGA-B0-5088-01A-01R-1334-07	126.9159	11.8619
TCGA-CZ-5452-01A-01R-1503-07	53.29201	6.602516
TCGA-IZ-A6M8-01A-11R-A31O-07	6.442491	1.676092
TCGA-B0-5120-01A-01R-1420-07	252.9245	11.63941
TCGA-A4-7583-01A-11R-A32Z-07	18.24525	6.059623
TCGA-5P-A9K4-01A-11R-A42S-07	15.06518	2.822024
TCGA-AK-3455-01A-01R-0864-07	48.01765	2.663517
TCGA-BP-4983-01A-01R-1334-07	75.81159	9.249191
TCGA-BP-4787-01A-01R-1305-07	72.36458	5.65572
TCGA-A3-3383-01A-02R-1325-07	78.19087	5.073926
TCGA-AK-3456-01A-02R-1325-07	17.06949	2.932107
TCGA-IA-A83V-01A-11R-A355-07	16.80092	3.139642
TCGA-B2-3924-01B-03R-A277-07	121.7069	12.81737
TCGA-CJ-4900-01A-01R-1334-07	53.62275	5.862046
TCGA-B0-4845-01A-01R-1277-07	178.5592	8.959861
TCGA-AK-3445-01A-02R-1277-07	52.82146	7.29806
TCGA-A3-3358-01A-01R-1541-07	80.91049	6.267213
TCGA-CJ-4643-01A-02R-1325-07	220.4031	14.28944
TCGA-BQ-7062-01A-11R-1965-07	21.79544	5.169301
TCGA-A3-3313-01A-02R-1325-07	33.33432	6.362084
TCGA-HE-7128-01A-11R-1965-07	20.61758	5.307792
TCGA-A3-A8OV-01A-11R-A37O-07	82.31649	7.402106
TCGA-MW-A4EC-01A-11R-A266-07	154.2993	11.53821
TCGA-B0-4834-01A-01R-1305-07	71.64569	5.0944
TCGA-CW-6093-01A-11R-1672-07	252.7453	15.8762
TCGA-AL-3468-01A-02R-1351-07	15.39358	2.587722
TCGA-UZ-A9PU-01A-11R-A42S-07	11.42683	4.351029
TCGA-2Z-A9J7-01A-11R-A38C-07	4.413105	1.565657
TCGA-BQ-5876-01A-11R-1592-07	23.37465	1.275982
TCGA-BQ-7056-01A-11R-1965-07	13.87422	3.207095
TCGA-BP-4761-01A-01R-1289-07	19.03184	4.502668
TCGA-5P-A9K8-01A-11R-A42S-07	27.76114	1.868881
TCGA-UZ-A9PP-01A-11R-A42S-07	19.78955	3.391018
TCGA-B0-4945-01A-01R-1420-07	210.2647	8.78034
TCGA-CW-5581-01A-02R-1541-07	167.1137	10.44484
TCGA-A3-3387-01A-01R-1541-07	113.0947	7.801225
TCGA-B0-5081-01A-01R-1334-07	79.58718	11.96091
TCGA-AL-7173-01A-11R-2139-07	13.40866	2.458312
TCGA-EU-5907-01A-11R-1672-07	58.83538	5.354791
TCGA-BP-5170-01A-01R-1426-07	152.9471	5.576357
TCGA-BQ-7046-01A-11R-1965-07	26.86581	2.37164
TCGA-B2-4098-01A-02R-1325-07	18.09301	2.558269
TCGA-AK-3431-01A-02R-1277-07	229.7857	12.17235
TCGA-BP-4963-01A-01R-1334-07	134.139	12.4696
TCGA-UZ-A9PO-01A-11R-A38C-07	13.58704	2.523124
TCGA-Y8-A897-01A-11R-A36F-07	13.04247	4.094599
TCGA-CJ-4897-01A-03R-1426-07	198.2964	10.11577
TCGA-UZ-A9PL-01A-11R-A38C-07	11.33189	3.110847
TCGA-AL-3467-01A-02R-1351-07	3.00084	4.390742
TCGA-CW-5580-01A-01R-1672-07	168.8263	5.921952
TCGA-B2-5635-01B-04R-A277-07	92.16078	11.84127
TCGA-BP-4962-01A-01R-1334-07	67.6087	4.119307
TCGA-G7-7502-01A-11R-2204-07	11.87918	4.850471
TCGA-BP-4330-01A-01R-1289-07	175.7062	12.73774
TCGA-B0-4811-01A-01R-1503-07	47.9578	6.121544
TCGA-A4-A48D-01A-11R-A24Z-07	15.34555	1.593329
TCGA-B0-5400-01A-01R-1503-07	47.89324	2.648194
TCGA-B8-A54D-01A-21R-A266-07	41.5959	8.675296
TCGA-BP-4969-01A-01R-1334-07	98.03115	10.94572
TCGA-BP-4985-01A-01R-1334-07	47.83075	6.327302
TCGA-UZ-A9PX-01A-11R-A42S-07	10.64532	8.480877
TCGA-B0-5100-01A-01R-1420-07	118.4617	6.854142
TCGA-CZ-5464-01A-01R-1503-07	90.62213	10.57566
TCGA-BQ-7049-01A-11R-1965-07	33.68914	7.663713
TCGA-CZ-4865-01A-02R-1503-07	134.1637	6.837732
TCGA-B2-5633-01A-01R-A277-07	40.2281	3.747044
TCGA-AK-3425-01A-02R-1277-07	74.81657	5.557646
TCGA-BP-4167-01A-02R-1325-07	55.9859	4.50305
TCGA-2Z-A9JI-01A-11R-A42S-07	21.42426	3.479025
TCGA-AL-3473-01A-01R-1193-07	25.75941	3.055496
TCGA-BP-4338-01A-01R-1289-07	70.02763	2.610886
TCGA-A4-7287-01A-11R-2139-07	31.90026	5.545843
TCGA-UZ-A9PN-01A-11R-A38C-07	32.2521	4.570917
TCGA-BP-4799-01A-01R-1305-07	78.7082	3.9654
TCGA-B4-5834-01A-11R-1672-07	290.6804	14.28799
TCGA-CZ-4853-01A-01R-1426-07	89.59119	6.280619
TCGA-SX-A71S-01A-11R-A33Z-07	8.5786	4.523389
TCGA-O9-A75Z-01A-11R-A33Z-07	12.48647	4.601379
TCGA-G7-A8LC-01A-11R-A36F-07	12.76823	2.066339
TCGA-J7-6720-01A-11R-2139-07	12.47867	2.343446
TCGA-B0-5099-01A-01R-1420-07	132.4077	10.24057
TCGA-BP-4349-01A-01R-1289-07	221.3751	10.36098
TCGA-B0-5690-01A-11R-1541-07	306.5043	39.57444
TCGA-B0-4839-01A-01R-1305-07	96.11176	6.758094
TCGA-B9-A5W8-01A-11R-A28H-07	19.43483	4.08538
TCGA-B0-4718-01A-01R-1277-07	83.66323	6.465318
TCGA-B0-5075-01A-01R-1334-07	42.93523	4.785236
TCGA-BP-5198-01A-01R-1426-07	90.13614	5.404533
TCGA-A3-3376-01A-02R-1420-07	292.8956	26.95991
TCGA-B8-A54I-01A-21R-A33J-07	41.87713	7.222302
TCGA-P4-A5EB-01A-11R-A28H-07	15.58169	3.454252
TCGA-DV-5575-01A-01R-1541-07	243.1786	7.852588
TCGA-A4-8311-01A-11R-2404-07	9.985101	3.882077
TCGA-BP-4770-01A-01R-1503-07	32.29857	9.388743
TCGA-B0-4846-01A-01R-1277-07	152.5718	9.887862
TCGA-GL-A4EM-01A-11R-A24Z-07	15.98992	2.471348
TCGA-DZ-6134-01A-11R-1965-07	27.4511	5.55629
TCGA-B0-4848-01A-01R-1277-07	93.97282	8.473739
TCGA-CW-5587-01A-01R-1541-07	149.1328	11.53016
TCGA-CJ-4638-01A-02R-1325-07	22.58959	2.979194
TCGA-BP-4345-01A-01R-1289-07	150.1479	14.35073
TCGA-F9-A97G-01A-11R-A38C-07	21.26464	3.457153
TCGA-B1-7332-01A-11R-A32Z-07	27.21218	3.263049
TCGA-B0-5106-01A-01R-1420-07	95.02326	12.7179
TCGA-BP-5195-01A-02R-1426-07	219.4484	10.59904
TCGA-CJ-4918-01A-01R-1426-07	193.2347	20.10084
TCGA-MH-A857-01A-11R-A355-07	25.05808	4.052744
TCGA-B1-A654-01A-11R-A31O-07	3.309992	1.25723
TCGA-B0-4690-01A-01R-1277-07	110.56	7.659427
TCGA-BP-5182-01A-01R-1426-07	92.07708	8.544674
TCGA-BP-4762-01A-02R-1289-07	151.2267	6.501571
TCGA-BP-4176-01A-02R-1289-07	63.32733	4.383898
TCGA-BP-4169-01A-02R-1289-07	253.9214	11.01843
TCGA-BP-4760-01A-02R-1420-07	186.5582	7.826217
TCGA-5P-A9KC-01A-11R-A42S-07	19.11383	3.324137
TCGA-A3-3374-01A-02R-1325-07	29.21253	1.463842
TCGA-BP-5191-01A-01R-1426-07	27.74623	2.386476
TCGA-B8-4619-01A-02R-1325-07	56.76625	3.257456
TCGA-B0-4810-01A-01R-1503-07	160.0043	12.22283
TCGA-B1-A47O-01A-11R-A24Z-07	11.66273	1.823269
TCGA-B2-3923-01A-02R-A277-07	21.15317	3.113057
TCGA-CW-5591-01A-01R-1541-07	77.72121	9.290657
TCGA-BP-5201-01A-01R-1426-07	91.36425	5.156883
TCGA-AS-3777-01A-01R-0864-07	31.71194	1.76748
TCGA-BP-4758-01A-01R-1289-07	176.938	8.266362
TCGA-B8-4620-01A-02R-1325-07	100.7782	4.72391
TCGA-2Z-A9J3-01A-12R-A38C-07	11.18924	2.687381
TCGA-BP-4326-01A-01R-1289-07	162.8658	10.10188
TCGA-BQ-7055-01A-11R-1965-07	64.45952	2.975637
TCGA-B0-4852-01A-01R-1503-07	101.083	4.907468
TCGA-B2-3923-01B-10R-A277-07	93.1593	4.110751
TCGA-B2-5633-01A-01R-1541-07	192.0974	14.83881
TCGA-B0-4844-01A-01R-1277-07	34.13495	7.383452
TCGA-BQ-5894-01A-11R-1592-07	108.9729	7.474212
TCGA-CJ-4887-01A-01R-1305-07	76.14449	7.309989
TCGA-5P-A9KH-01A-11R-A42S-07	22.1817	2.239101
TCGA-G7-A8LD-01A-11R-A36F-07	5.599244	9.33185
TCGA-BQ-5885-01A-11R-1592-07	3.392039	4.655765
TCGA-BP-4332-01A-01R-1289-07	154.0535	12.14795
