# Supplementary material for: Tumor-educated B cells promote renal cancer metastasis via inducing the IL-1β/HIF-2α/Notch1 signals
Source: Cell Death Dis. 2020 Mar 2;11(3):163. doi: 10.1038/s41419-020-2355-x (PMC7052134; doi:10.1038/s41419-020-2355-x)
Supplement: Supplementary file 7 — Table S5 [file 41419_2020_2355_MOESM7_ESM.xls]

DLL4 expression and corresponding Notch1 expression in RCC samples from TCGA dataset
ID	DLL4	NOTCH1
TCGA-UZ-A9PS-05A-11R-A42S-07	3.768316	9.665768
TCGA-A3-A6NI-01A-11R-A33J-07	22.09222	10.55841
TCGA-BP-4353-01A-02R-1289-07	30.04972	8.293002
TCGA-A3-3380-01A-01R-0864-07	19.60521	11.45335
TCGA-B0-5706-01A-11R-1541-07	18.40227	12.27795
TCGA-B0-4699-01A-01R-1277-07	4.818683	3.852229
TCGA-5P-A9K3-01A-11R-A42S-07	0.8657253	2.160346
TCGA-AK-3460-01A-02R-1277-07	21.62242	7.947744
TCGA-HE-7129-01A-11R-1965-07	0.9096865	3.609181
TCGA-CJ-6032-01A-11R-1672-07	17.8605	9.040468
TCGA-B0-5113-01A-01R-1420-07	23.70117	9.463095
TCGA-B0-4833-01A-01R-1305-07	23.75527	6.060598
TCGA-AK-3427-01A-01R-0864-07	2.825149	0.6778044
TCGA-BP-4961-01A-01R-1334-07	33.93747	12.86244
TCGA-G6-A8L8-01A-21R-A37O-07	52.33589	6.550018
TCGA-AK-3461-01A-02R-1277-07	23.09037	11.42644
TCGA-2Z-A9JN-01A-21R-A42S-07	1.369863	2.860793
TCGA-G6-A8L6-01A-11R-A37O-07	66.47487	9.269686
TCGA-B4-5838-01A-11R-1672-07	3.752609	5.185333
TCGA-B0-4823-01A-02R-1420-07	16.49803	7.555053
TCGA-5P-A9KA-01A-11R-A42S-07	0.7904192	5.180278
TCGA-A3-3320-01A-02R-1325-07	26.45619	9.131466
TCGA-2Z-A9J8-01A-11R-A42S-07	0.8923199	4.427709
TCGA-EV-5901-01A-11R-1592-07	1.255233	7.233641
TCGA-HE-A5NL-01A-11R-A26U-07	1.412575	4.368546
TCGA-B0-5117-01A-01R-1420-07	7.205671	3.191673
TCGA-B8-4153-01B-11R-1672-07	48.49014	8.284085
TCGA-CJ-5681-01A-11R-1541-07	4.557692	5.680781
TCGA-B0-5692-01A-11R-1541-07	22.37753	8.302833
TCGA-BQ-7053-01A-11R-1965-07	0.9157533	94.42139
TCGA-CJ-4636-01A-02R-1325-07	12.11472	10.57137
TCGA-G7-A4TM-01A-11R-A31O-07	1.787308	3.22575
TCGA-P4-AAVK-01A-11R-A42S-07	0.6933767	2.009812
TCGA-UZ-A9PV-01A-11R-A42S-07	0.6528122	3.655954
TCGA-BP-4801-01A-02R-1420-07	24.26093	13.59065
TCGA-CJ-4869-01A-02R-1426-07	16.76746	10.55867
TCGA-BQ-5886-01A-11R-1592-07	0.4844709	0.6349034
TCGA-CJ-4908-01A-01R-1426-07	65.41975	22.0669
TCGA-CZ-5985-01A-11R-1672-07	8.089334	3.985422
TCGA-DV-5565-01A-01R-1541-07	80.23061	15.94362
TCGA-BP-4782-01A-02R-1420-07	12.74834	7.365752
TCGA-G7-A8LE-01A-11R-A36F-07	2.457045	5.537842
TCGA-B0-4841-01A-01R-1277-07	38.47177	4.745229
TCGA-G7-6796-01A-11R-1965-07	1.663017	2.224748
TCGA-2Z-A9JG-01A-11R-A42S-07	0.6755948	2.266519
TCGA-BP-5173-01A-01R-1426-07	24.52301	8.46248
TCGA-BP-5007-01A-01R-1334-07	22.31529	8.430732
TCGA-BP-4177-01A-02R-1420-07	13.13826	5.910023
TCGA-2Z-A9JE-01A-11R-A42S-07	0.5734563	2.154447
TCGA-BP-4991-01A-01R-1334-07	40.04736	19.74459
TCGA-B0-4698-01A-01R-1503-07	1.556733	10.38887
TCGA-BP-5009-01A-01R-1334-07	29.12446	8.684476
TCGA-A4-7584-01A-11R-2139-07	0.3229396	2.72264
TCGA-B4-5843-01A-11R-1672-07	11.10034	5.063965
TCGA-BP-5001-01A-01R-1334-07	17.8445	6.691411
TCGA-B0-5399-01A-01R-1503-07	26.94955	11.26659
TCGA-A3-A8OU-01A-11R-A37O-07	21.59803	11.84612
TCGA-BP-4999-01A-01R-1334-07	31.85973	13.49157
TCGA-CJ-4876-01A-01R-1305-07	15.55825	3.663336
TCGA-CJ-5686-01A-11R-1672-07	27.84223	8.051033
TCGA-5P-A9KF-01A-11R-A42S-07	0.3000782	3.071438
TCGA-IZ-8196-01A-11R-2404-07	0.6369824	3.292997
TCGA-B0-4843-01A-01R-1277-07	56.85797	18.74413
TCGA-B0-5116-01A-02R-1420-07	23.06226	8.099437
TCGA-BP-4759-01A-01R-1289-07	36.70172	6.208088
TCGA-B0-5083-01A-02R-1420-07	4.329123	3.97701
TCGA-A4-7734-01A-11R-A32Z-07	0.7664616	3.666601
TCGA-B0-4815-01A-01R-1503-07	8.371131	7.404239
TCGA-BP-4334-01A-01R-1289-07	5.220593	1.528024
TCGA-CZ-4861-01A-01R-1305-07	3.893497	3.411637
TCGA-CJ-4902-01A-01R-1426-07	58.48318	13.80913
TCGA-DV-5574-01A-01R-1541-07	24.64398	11.63154
TCGA-BQ-5891-01A-11R-1592-07	1.200879	2.740111
TCGA-B0-5121-01A-02R-1420-07	35.16267	8.236913
TCGA-CZ-4856-01A-02R-1426-07	22.96367	10.62235
TCGA-B0-5110-01A-01R-1420-07	50.61108	14.98581
TCGA-BP-4804-01A-02R-1305-07	21.06238	11.52953
TCGA-G7-6793-01A-11R-1965-07	7.536101	9.262403
TCGA-B9-5155-01A-01R-1592-07	0.713233	2.637416
TCGA-A3-3335-01A-01R-0864-07	11.89697	5.825204
TCGA-2Z-A9J9-01A-11R-A42S-07	17.51242	12.34998
TCGA-Y8-A894-01A-11R-A36F-07	0.5524541	3.04136
TCGA-GL-8500-01A-11R-2404-07	0.8149079	4.100476
TCGA-CJ-5682-01A-11R-1541-07	17.53654	6.789149
TCGA-SX-A7SP-01A-11R-A355-07	0.8539243	2.617737
TCGA-BP-4972-01A-01R-1334-07	27.83665	13.60888
TCGA-CJ-6027-01A-11R-1672-07	5.636622	3.93266
TCGA-BQ-5890-01A-11R-1592-07	1.344595	1.833195
TCGA-Y8-A8S0-01A-11R-A37K-07	0.5105526	3.758498
TCGA-CJ-5675-01A-11R-1541-07	13.49388	5.543035
TCGA-BP-4355-01A-01R-1289-07	64.61082	15.45219
TCGA-BP-4960-01A-01R-1334-07	40.45042	11.92226
TCGA-A3-3378-01A-02R-1325-07	7.12578	6.245041
TCGA-BP-4160-01A-02R-1289-07	11.20821	3.413001
TCGA-5P-A9JY-01A-11R-A42S-07	1.042361	2.238623
TCGA-F9-A4JJ-01A-11R-A24Z-07	4.052454	4.659504
TCGA-B8-5163-01A-01R-1420-07	24.91752	15.37397
TCGA-G7-7501-01A-11R-2204-07	2.264619	5.158524
TCGA-CZ-4859-01A-02R-1426-07	19.80719	5.847356
TCGA-B8-4154-01A-01R-1188-07	10.99978	4.370098
TCGA-DW-7837-01A-11R-2139-07	1.562825	2.903543
TCGA-B3-4104-01A-02R-1351-07	4.512237	10.08341
TCGA-A4-8516-01A-11R-2404-07	1.415264	5.729168
TCGA-A3-A8OX-01A-11R-A37O-07	12.66214	10.80626
TCGA-B0-4713-01A-01R-1277-07	5.20407	6.262382
TCGA-B0-5098-01A-01R-1420-07	1.866671	1.765933
TCGA-A3-A8OW-01A-11R-A37O-07	39.2779	20.31454
TCGA-BQ-5888-01A-11R-1592-07	1.203159	1.360197
TCGA-A3-3382-01A-02R-1325-07	11.82242	6.19577
TCGA-B9-A8YI-01A-21R-A37K-07	0.6038373	2.429135
TCGA-CZ-4866-01A-01R-1503-07	3.951362	4.171433
TCGA-A4-A5Y1-01A-11R-A28H-07	0.858146	3.275472
TCGA-A3-3311-01A-02R-1325-07	13.41768	8.304347
TCGA-B2-4099-01A-02R-1188-07	10.63168	3.934175
TCGA-BP-4965-01A-01R-1334-07	23.9283	12.93911
TCGA-BQ-5883-01A-11R-1592-07	3.384842	6.084154
TCGA-BP-4342-01A-01R-1289-07	21.79154	10.52546
TCGA-CW-5589-01A-01R-1541-07	25.98498	13.65808
TCGA-B0-5701-01A-11R-1541-07	8.127504	3.891904
TCGA-B8-5553-01A-01R-1541-07	20.51572	11.08979
TCGA-A3-A6NJ-01A-12R-A33J-07	25.16395	15.12178
TCGA-B9-4113-01A-01R-1193-07	0.8817841	3.562936
TCGA-DZ-6133-01A-11R-1965-07	0.7578229	5.912546
TCGA-BQ-7061-01A-11R-1965-07	1.441738	3.961092
TCGA-B1-A47N-01A-11R-A24Z-07	0.4324287	2.912416
TCGA-AL-3471-01A-02R-1351-07	0.5279284	1.936077
TCGA-MH-A55Z-01A-11R-A26U-07	1.725806	2.218175
TCGA-A4-A6HP-01A-11R-A31O-07	0.6253086	2.698897
TCGA-B2-A4SR-01A-11R-A266-07	30.66849	18.49245
TCGA-CJ-4881-01A-01R-1305-07	19.42446	7.86516
TCGA-B9-A5W9-01A-11R-A28H-07	0.6855502	1.218688
TCGA-Y8-A898-01A-11R-A355-07	0.6212389	2.650506
TCGA-A4-8518-01A-11R-2404-07	0.3435567	2.22763
TCGA-MH-A855-01A-11R-A355-07	2.41463	3.805403
TCGA-CW-5584-01A-01R-1541-07	27.43633	11.35252
TCGA-B0-4837-01A-01R-1305-07	25.0486	9.313303
TCGA-BP-5184-01A-01R-1426-07	10.47225	7.557915
TCGA-B0-5096-01A-01R-1420-07	6.026816	2.808238
TCGA-A3-3351-01A-02R-1325-07	26.13041	11.42255
TCGA-A3-3373-01A-02R-1420-07	13.17786	5.615214
TCGA-B0-4697-01A-01R-1277-07	16.89754	8.866909
TCGA-HE-A5NJ-01A-11R-A26U-07	1.277936	2.424102
TCGA-CZ-5987-01A-11R-1672-07	4.617075	1.638793
TCGA-DW-7834-01A-11R-2139-07	0.9249709	2.777801
TCGA-B8-5546-01A-01R-1541-07	2.31799	3.444288
TCGA-A3-3325-01A-01R-0864-07	20.81097	8.601558
TCGA-B2-5636-01A-02R-1541-07	15.20744	22.46382
TCGA-Y8-A8S1-01A-11R-A37K-07	3.693251	5.148716
TCGA-2Z-A9J6-01A-11R-A38C-07	1.028121	2.598945
TCGA-Y8-A8RY-01A-11R-A37K-07	0.6728776	4.645578
TCGA-CJ-6033-01A-11R-1672-07	36.16436	7.912033
TCGA-B4-5377-01A-01R-1503-07	8.969021	8.226362
TCGA-B8-5550-01A-01R-1541-07	21.67061	13.1186
TCGA-BP-5180-01A-01R-1426-07	8.59207	3.363762
TCGA-BP-4768-01A-01R-1289-07	16.7252	5.475716
TCGA-A4-8098-01A-11R-2404-07	1.536599	3.700221
TCGA-BP-5008-01A-01R-1334-07	22.02752	11.818
TCGA-CJ-4916-01A-01R-1426-07	21.68834	7.224492
TCGA-BQ-5875-01A-11R-1592-07	1.746421	2.75151
TCGA-IA-A40X-01A-11R-A24Z-07	1.824759	2.170043
TCGA-CZ-4854-01A-01R-1305-07	12.68102	7.479061
TCGA-B4-5836-01A-11R-1672-07	13.51452	8.413849
TCGA-GL-A9DE-01A-11R-A37K-07	1.062804	2.442375
TCGA-B0-5707-01A-11R-1541-07	0.9284593	2.842168
TCGA-B8-A54F-01A-11R-A266-07	21.34783	9.741444
TCGA-CZ-5459-01A-01R-1503-07	27.36477	8.811489
TCGA-CZ-5451-01A-01R-1503-07	24.65379	15.11423
TCGA-B8-5551-01A-01R-1541-07	6.613486	10.20721
TCGA-B8-A54E-01A-11R-A266-07	2.840854	2.277763
TCGA-A3-A6NN-01A-12R-A33J-07	46.24568	18.95352
TCGA-5P-A9K6-01A-11R-A42S-07	0.9613216	4.143469
TCGA-BP-5187-01A-01R-1426-07	17.05107	8.134664
TCGA-DW-5560-01A-01R-1592-07	1.881467	1.925682
TCGA-CZ-4860-01A-01R-1305-07	2.150275	2.484771
TCGA-BQ-5881-01A-11R-1592-07	2.257277	1.674118
TCGA-P4-A5EA-01A-11R-A28H-07	3.568794	3.407408
TCGA-B0-5104-01A-01R-1420-07	17.5287	6.84749
TCGA-AK-3426-01A-02R-1325-07	3.46053	4.153307
TCGA-B0-5077-01A-01R-1334-07	34.4908	10.56015
TCGA-B9-4115-01A-01R-1193-07	0.674333	1.450634
TCGA-PJ-A5Z9-01A-11R-A28H-07	0.5120258	2.351253
TCGA-B0-4849-01A-01R-1277-07	39.41694	8.500659
TCGA-BP-4352-01A-01R-1289-07	1.450995	6.667378
TCGA-B0-4694-01A-01R-1277-07	8.538798	8.196543
TCGA-CJ-4639-01A-02R-1325-07	55.80404	18.09797
TCGA-DV-5569-01A-01R-1541-07	31.16685	8.429106
TCGA-A4-A7UZ-01A-12R-A355-07	1.342821	3.630589
TCGA-AK-3443-01A-02R-1325-07	3.635789	2.089253
TCGA-B2-5641-01A-01R-1541-07	10.93034	12.30561
TCGA-B0-5710-01A-11R-1672-07	65.60547	22.60938
TCGA-CZ-5456-01A-01R-1503-07	8.868687	4.971915
TCGA-CJ-5678-01A-11R-1541-07	12.7465	4.368782
TCGA-CZ-4858-01A-01R-1305-07	2.865872	2.509063
TCGA-BP-4170-01A-02R-1289-07	30.36745	10.18281
TCGA-AK-3440-01A-02R-1277-07	3.192964	3.49291
TCGA-B3-3926-01A-02R-1351-07	0.5676349	3.279052
TCGA-A3-3372-01A-02R-1325-07	30.4705	12.53842
TCGA-B0-4706-01A-01R-1503-07	13.20028	11.42137
TCGA-CZ-5460-01A-01R-1503-07	29.98424	7.650453
TCGA-BP-4341-01A-01R-1289-07	31.98565	11.08993
TCGA-BP-5004-01A-01R-1334-07	18.26074	5.851755
TCGA-A4-7915-01A-11R-2204-07	5.719488	5.359983
TCGA-BP-5006-01A-01R-1334-07	19.00089	8.105566
TCGA-CJ-6030-01A-11R-1672-07	29.66922	6.604175
TCGA-B0-4688-01A-01R-1277-07	2.187759	4.315304
TCGA-SX-A7SO-01A-11R-A355-07	1.021759	3.012492
TCGA-B0-5095-01A-01R-1420-07	34.48139	18.81101
TCGA-BQ-5880-01A-11R-1592-07	2.36923	1.873213
TCGA-B0-5711-01A-11R-1672-07	33.11666	12.13908
TCGA-WN-AB4C-01A-11R-A42S-07	0.8398414	0.8612934
TCGA-A3-3308-01A-02R-1325-07	33.26124	19.51934
TCGA-PJ-A5Z8-01A-11R-A28H-07	0.7074617	3.539542
TCGA-B0-5084-01A-01R-1334-07	3.652661	4.329862
TCGA-GL-A59R-01A-11R-A26U-07	1.513561	4.332883
TCGA-BP-4994-01A-01R-1334-07	11.5393	5.402501
TCGA-A3-3324-01A-02R-1325-07	22.18479	9.157213
TCGA-G6-A8L7-01A-11R-A37O-07	9.766364	2.432748
TCGA-B0-5696-01A-11R-1541-07	32.36701	7.191387
TCGA-DV-5566-01A-01R-1541-07	17.03901	6.303763
TCGA-UZ-A9Q0-01A-12R-A42S-07	0.8259728	1.821938
TCGA-B0-5691-01A-11R-1541-07	14.40016	12.37826
TCGA-UZ-A9PR-01A-11R-A42S-07	0.5003684	4.746011
TCGA-A4-7996-01A-11R-2204-07	0.3505438	3.974367
TCGA-A3-3346-01A-01R-1766-07	1.305426	1.331572
TCGA-BP-4347-01A-01R-1289-07	24.32439	12.0226
TCGA-CJ-4878-01A-01R-1305-07	26.77636	7.691437
TCGA-BP-4993-01A-02R-1420-07	41.82691	12.65023
TCGA-BP-4977-01A-01R-1334-07	9.626091	7.017491
TCGA-Y8-A896-01A-11R-A36F-07	1.196185	4.400903
TCGA-BP-5178-01A-01R-1426-07	9.016386	3.93625
TCGA-B8-5162-01A-01R-1420-07	20.10577	8.410877
TCGA-V9-A7HT-01A-11R-A33Z-07	1.243494	3.339835
TCGA-CW-6097-01A-11R-1672-07	10.78868	9.873473
TCGA-B0-4814-01A-01R-1277-07	24.44287	7.218123
TCGA-BP-4992-01A-01R-1334-07	9.436984	6.187954
TCGA-A3-3323-01A-02R-1325-07	15.74191	14.03299
TCGA-UZ-A9PS-01A-11R-A42S-07	0.5238027	1.348044
TCGA-CJ-5672-01A-11R-1541-07	9.569652	9.841279
TCGA-BP-5168-01A-01R-1420-07	47.20666	8.733636
TCGA-A4-7828-01A-11R-2139-07	24.89099	13.42258
TCGA-EV-5902-01A-11R-1592-07	0.572885	4.845261
TCGA-BP-4964-01A-01R-1334-07	14.14727	6.991586
TCGA-CJ-4635-01A-02R-1305-07	18.42546	13.67394
TCGA-BP-4995-01A-01R-1334-07	16.28524	6.491445
TCGA-BP-4807-01A-01R-1305-07	14.41219	7.491831
TCGA-AK-3447-01A-01R-1766-07	1.917684	0.4986139
TCGA-2Z-A9JL-01A-11R-A42S-07	0.5098239	5.12326
TCGA-DW-7842-01A-11R-A32Z-07	1.011019	5.904642
TCGA-BP-4967-01A-01R-1334-07	11.26716	10.50196
TCGA-UZ-A9Q1-01A-11R-A42S-07	0.9932767	2.300575
TCGA-A4-7286-01A-11R-A32Z-07	0.8328356	2.416647
TCGA-A3-3362-01A-02R-1325-07	20.98897	8.954348
TCGA-3Z-A93Z-01A-11R-A37O-07	29.6793	12.98755
TCGA-A3-3357-01A-02R-1420-07	6.001269	4.226164
TCGA-UZ-A9PQ-01A-11R-A42S-07	3.092357	6.341237
TCGA-B9-A69E-01A-11R-A31O-07	8.187761	5.353502
TCGA-BP-4161-01A-02R-1325-07	17.19045	8.462573
TCGA-CZ-4862-01A-01R-1305-07	6.90031	13.01992
TCGA-A4-7997-01A-11R-2204-07	1.444526	4.519532
TCGA-BP-4976-01A-01R-1334-07	11.19124	9.961455
TCGA-B2-3923-01A-02R-1325-07	7.067842	3.32426
TCGA-CJ-4882-01A-02R-1426-07	27.41968	12.49893
TCGA-P4-A5E7-01A-31R-A28H-07	1.457321	3.519059
TCGA-B0-5697-01A-11R-1541-07	9.641626	6.970122
TCGA-BP-5189-01A-02R-1426-07	16.5428	5.924846
TCGA-P4-AAVO-01A-11R-A42S-07	0.3813562	1.267543
TCGA-BP-4766-01A-01R-1289-07	21.92761	13.11308
TCGA-P4-AAVM-01A-11R-A42S-07	0.4509145	1.34198
TCGA-IA-A83S-01A-11R-A355-07	0.6438932	1.407769
TCGA-CJ-4871-01A-01R-1305-07	26.23027	6.556026
TCGA-BP-4795-01A-02R-1420-07	20.3505	14.81985
TCGA-BP-5190-01A-01R-1426-07	6.155534	3.138077
TCGA-B8-4143-01A-01R-1188-07	20.16909	10.64364
TCGA-CW-5583-01A-02R-1541-07	26.42359	16.98625
TCGA-BP-5000-01A-01R-1334-07	19.85628	5.748521
TCGA-B0-5695-01A-11R-1541-07	39.96966	12.86464
TCGA-B0-5108-01A-01R-1420-07	54.96633	15.93421
TCGA-MH-A856-01A-11R-A355-07	2.400851	4.607033
TCGA-A3-3328-01A-01R-0864-07	5.537027	1.260905
TCGA-MH-A561-01A-11R-A26U-07	1.057714	3.078468
TCGA-DV-5576-01A-01R-1541-07	18.90821	8.554707
TCGA-B0-5109-01A-02R-1420-07	5.921278	6.718172
TCGA-B8-A8YJ-01A-13R-A39I-07	27.88998	16.85016
TCGA-B0-5693-01A-11R-1541-07	43.63488	14.86602
TCGA-B0-5698-01A-11R-1672-07	23.39476	5.61376
TCGA-B2-5639-01A-01R-1541-07	11.15841	5.059678
TCGA-BP-4329-01A-02R-1289-07	25.79947	6.529248
TCGA-2Z-A9JK-01A-11R-A42S-07	8.986543	8.365208
TCGA-BQ-5893-01A-11R-1592-07	6.540472	7.863678
TCGA-IA-A83W-01A-11R-A355-07	1.824453	5.674845
TCGA-B9-4116-01A-02R-1351-07	1.435395	5.43673
TCGA-BP-4162-01A-02R-1325-07	16.09606	9.09295
TCGA-B9-5156-01A-01R-1592-07	1.181011	3.492096
TCGA-B0-5699-01A-11R-1541-07	17.68324	9.530364
TCGA-A3-3306-01A-01R-0864-07	7.19658	2.159896
TCGA-DW-7840-01A-11R-A32Z-07	1.786429	3.115333
TCGA-CZ-5984-01A-11R-1672-07	13.21572	7.168921
TCGA-MM-A84U-01A-11R-A37O-07	11.18153	6.505951
TCGA-B0-4827-01A-02R-1420-07	16.03736	14.1859
TCGA-DW-7841-01A-11R-A32Z-07	2.055234	3.154148
TCGA-GL-7773-01A-11R-A32Z-07	0.5588275	2.473715
TCGA-BP-4765-01A-01R-1289-07	13.93191	7.667772
TCGA-2Z-A9JD-01A-11R-A42S-07	1.639184	4.052606
TCGA-A4-A4ZT-01A-11R-A26U-07	1.35875	4.757491
TCGA-2Z-A9JT-01A-11R-A42S-07	0.6712682	1.426671
TCGA-A3-3352-01A-01R-0864-07	25.23268	7.888211
TCGA-J7-A8I2-01A-12R-A36F-07	8.572422	5.160684
TCGA-B0-5102-01A-01R-1420-07	16.52041	5.131576
TCGA-BP-4354-01A-02R-1289-07	9.028863	7.034981
TCGA-BP-4989-01A-01R-1334-07	6.961556	7.299786
TCGA-DV-5567-01A-01R-1541-07	24.47508	10.70296
TCGA-BP-5181-01A-01R-1426-07	24.92038	8.921187
TCGA-CJ-5671-01A-11R-1541-07	35.34101	19.85867
TCGA-CZ-5453-01A-01R-1503-07	31.2449	11.47725
TCGA-BQ-7050-01A-11R-1965-07	0.6864769	3.890822
TCGA-B2-4102-01A-02R-1325-07	11.3621	10.84875
TCGA-BP-4769-01A-01R-1289-07	13.19219	16.11402
TCGA-EU-5906-01A-11R-1672-07	39.46927	15.94343
TCGA-MH-A560-01A-11R-A26U-07	1.24273	1.628527
TCGA-BP-5174-01A-01R-1426-07	11.52598	4.676598
TCGA-IA-A40U-01A-11R-A24Z-07	4.032287	2.518606
TCGA-CJ-4912-01A-01R-1426-07	20.36489	5.738845
TCGA-CJ-4875-01A-01R-1305-07	26.24705	6.533351
TCGA-B0-5115-01A-01R-1420-07	60.31146	14.95615
TCGA-BP-4173-01A-02R-1289-07	17.305	10.50248
TCGA-B0-5097-01A-01R-1420-07	34.74392	9.357687
TCGA-4A-A93W-01A-11R-A37K-07	1.138595	2.71166
TCGA-2Z-A9JR-01A-12R-A42S-07	0.523322	4.394075
TCGA-EU-5905-01A-11R-1672-07	10.59335	6.720349
TCGA-BQ-5892-01A-11R-1592-07	7.407765	7.164296
TCGA-B0-4813-01A-01R-1277-07	18.8302	4.555667
TCGA-SX-A7SU-01A-11R-A36F-07	0.8652009	3.022832
TCGA-BP-5177-01A-01R-1426-07	42.65944	12.77218
TCGA-CJ-4642-01B-01R-1305-07	7.545045	3.512629
TCGA-SX-A7SN-01A-11R-A355-07	1.083735	5.396734
TCGA-5P-A9KE-01A-11R-A42S-07	0.3374676	1.716728
TCGA-P4-A5ED-01A-11R-A28H-07	3.163973	4.935859
TCGA-UZ-A9PK-01A-11R-A38C-07	0.3940017	3.055442
TCGA-B8-5159-01A-01R-1420-07	9.008908	9.329941
TCGA-BQ-5884-01A-11R-1592-07	0.8070372	4.451208
TCGA-P4-AAVL-01A-11R-A42S-07	1.081759	2.491741
TCGA-CJ-4637-01A-02R-1325-07	9.353478	11.93032
TCGA-4A-A93X-01A-11R-A37K-07	1.266536	2.791746
TCGA-B0-4822-01A-01R-1277-07	45.41574	12.28453
TCGA-B0-5709-01A-11R-1541-07	12.77573	15.66039
TCGA-A4-A5Y0-01A-11R-A31O-07	0.7743785	1.603592
TCGA-B0-4714-01A-01R-1277-07	24.94022	7.749584
TCGA-CZ-5466-01A-01R-1503-07	6.571183	6.45155
TCGA-B8-A7U6-01A-12R-A37O-07	40.52241	8.597937
TCGA-CJ-4889-01A-01R-1305-07	12.85905	8.858472
TCGA-T7-A92I-01A-11R-A37O-07	0.9055469	2.637273
TCGA-CJ-4893-01A-01R-1305-07	30.71819	10.77925
TCGA-BP-4756-01A-01R-1289-07	2.397806	2.534875
TCGA-A4-A5DU-01A-11R-A28H-07	0.5735609	4.06848
TCGA-CJ-4641-01A-02R-1325-07	6.419166	8.509226
TCGA-A4-7732-01A-11R-2139-07	2.500849	3.828016
TCGA-B0-4818-01A-01R-1503-07	24.46251	11.08165
TCGA-BQ-7048-01A-11R-1965-07	4.356593	3.797166
TCGA-BQ-5879-01A-11R-1592-07	8.373745	8.198697
TCGA-B8-5552-01B-11R-1672-07	31.94849	20.0434
TCGA-AK-3428-01A-02R-1277-07	14.2138	5.942746
TCGA-BQ-5877-01A-11R-1592-07	2.155057	6.195993
TCGA-B0-4696-01A-01R-1277-07	1.550423	2.124799
TCGA-A3-3370-01A-02R-1420-07	14.07924	8.737181
TCGA-BP-4174-01A-02R-1289-07	12.62597	3.412879
TCGA-BP-4775-01A-01R-1289-07	16.62501	14.98638
TCGA-BP-4325-01A-02R-1289-07	9.914954	7.7214
TCGA-BP-4771-01A-01R-1289-07	14.62518	15.55652
TCGA-B2-5635-01A-01R-1541-07	13.85309	12.18814
TCGA-CJ-4895-01A-01R-1305-07	23.31023	8.686443
TCGA-AT-A5NU-01A-11R-A28H-07	0.975343	5.489345
TCGA-B0-4707-01A-01R-1277-07	2.102926	6.201452
TCGA-DV-A4W0-05A-11R-A266-07	17.99562	10.24759
TCGA-CZ-5989-01A-11R-1672-07	5.576228	3.711245
TCGA-CJ-5676-01A-11R-1541-07	37.96735	7.47255
TCGA-G7-A8LB-01A-11R-A36F-07	1.656316	0.9610738
TCGA-B0-5812-01A-11R-1672-07	44.8284	10.82089
TCGA-BP-4346-01A-01R-1289-07	7.953535	11.29151
TCGA-B3-4103-01A-02R-1351-07	0.6168802	3.751633
TCGA-B0-5092-01A-01R-1420-07	12.12592	10.47819
TCGA-G7-6789-01A-11R-1965-07	5.476623	5.011521
TCGA-SX-A7SL-01A-11R-A355-07	0.4876844	2.9595
TCGA-6D-AA2E-01A-11R-A37O-07	3.396672	3.630142
TCGA-BP-4982-01A-01R-1334-07	32.31238	12.91416
TCGA-BP-4971-01A-01R-1334-07	14.9778	12.68659
TCGA-BP-4970-01A-01R-1334-07	12.3606	9.351539
TCGA-B0-4710-01A-01R-1503-07	29.23906	11.7587
TCGA-BP-4344-01A-01R-1289-07	24.68039	13.87516
TCGA-5P-A9JV-01A-12R-A42S-07	18.4889	15.98238
TCGA-2Z-A9JM-01A-12R-A42S-07	0.3879845	2.897609
TCGA-B8-5545-01A-01R-1672-07	42.26938	15.6786
TCGA-HE-A5NH-01A-11R-A26U-07	0.9571314	3.640965
TCGA-CJ-4870-01A-01R-1305-07	38.47507	9.098968
TCGA-B0-4828-01A-01R-1277-07	7.893571	5.294266
TCGA-CJ-5679-01A-11R-1541-07	11.36262	3.085117
TCGA-SX-A71V-01A-11R-A33Z-07	0.500657	1.951474
TCGA-B9-A44B-01A-11R-A24Z-07	6.133307	1.925079
TCGA-CZ-4857-01A-01R-1305-07	11.02185	8.685099
TCGA-A3-3307-01A-01R-0864-07	23.57509	6.658595
TCGA-AK-3465-01A-02R-1325-07	5.355189	2.551479
TCGA-A3-3331-01A-02R-1325-07	23.55593	13.6663
TCGA-IZ-8195-01A-31R-2404-07	1.044899	1.356751
TCGA-5P-A9K0-01A-11R-A42S-07	1.553743	2.558555
TCGA-CJ-4904-01A-02R-1426-07	69.54647	13.64452
TCGA-CJ-4920-01A-01R-1426-07	39.6724	14.42253
TCGA-B0-5702-01A-11R-1541-07	1.762016	6.522259
TCGA-BQ-5889-01A-11R-1592-07	5.580561	5.353923
TCGA-BP-4163-01A-02R-1325-07	8.816361	7.206457
TCGA-IZ-A6M9-01A-11R-A31O-07	0.5899222	4.115036
TCGA-B2-3924-01A-02R-A277-07	11.41519	10.40243
TCGA-B2-3924-01A-02R-1325-07	8.694672	7.103157
TCGA-BP-4777-01A-01R-1289-07	10.81752	5.032861
TCGA-CJ-4872-01A-01R-1305-07	40.54618	12.95225
TCGA-B0-5712-01A-11R-1672-07	7.880002	4.674146
TCGA-A3-A8CQ-01A-11R-A37O-07	21.43132	22.23682
TCGA-BP-4798-01A-01R-1305-07	10.34869	7.578384
TCGA-BQ-7051-01A-12R-1965-07	0.7203486	4.045982
TCGA-BQ-7058-01A-11R-1965-07	0.7567467	1.225137
TCGA-CZ-5461-01A-01R-1503-07	28.60366	9.117991
TCGA-BP-4337-01A-01R-1289-07	17.25797	10.18743
TCGA-CJ-5683-01A-11R-1541-07	31.63229	8.150979
TCGA-CJ-4899-01A-01R-1334-07	20.98806	12.88919
TCGA-A3-3365-01A-01R-0864-07	31.63035	9.171888
TCGA-A4-A5XZ-01A-11R-A31O-07	1.18312	2.193501
TCGA-CZ-5468-01A-01R-1503-07	12.95004	6.711148
TCGA-B0-5694-01A-11R-1541-07	45.33221	8.578461
TCGA-AL-3472-01A-01R-1193-07	0.5205686	2.355507
TCGA-SX-A7SR-01A-12R-A36F-07	0.6815899	5.501339
TCGA-B3-8121-01A-21R-2404-07	1.562878	5.486174
TCGA-KV-A74V-01A-11R-A33Z-07	0.9777951	4.561478
TCGA-Y8-A895-01A-11R-A36F-07	1.027099	2.626912
TCGA-B0-5705-01A-11R-1541-07	12.16088	8.057637
TCGA-BP-5192-01A-01R-1426-07	30.71989	10.6089
TCGA-HE-A5NI-01A-11R-A26U-07	2.375734	3.319278
TCGA-BP-4790-01A-01R-1305-07	23.28519	12.50275
TCGA-CJ-6031-01A-11R-1672-07	27.36391	10.81553
TCGA-B1-A657-01A-11R-A31O-07	0.7218122	3.732876
TCGA-G7-6795-01A-11R-1965-07	0.8932056	2.250447
TCGA-B9-4617-01A-01R-1193-07	1.094332	2.487493
TCGA-B8-A54K-01A-11R-A33J-07	20.69444	10.86587
TCGA-5P-A9JZ-01A-11R-A42S-07	0.7221085	2.838826
TCGA-AS-3778-01A-01R-A32Z-07	19.35902	13.83277
TCGA-BP-5196-01A-01R-1426-07	27.32453	7.24364
TCGA-DW-7836-01A-11R-2139-07	0.6947859	2.631189
TCGA-BQ-5887-01A-11R-1965-07	3.544916	3.653273
TCGA-GL-6846-01A-11R-1965-07	1.232608	3.324891
TCGA-CJ-4886-01A-01R-1305-07	31.86167	15.11405
TCGA-B0-5713-01A-11R-1672-07	26.28802	8.630371
TCGA-MM-A563-01A-11R-A266-07	32.44581	8.241757
TCGA-A4-8515-01A-11R-2404-07	0.7565431	3.051892
TCGA-B8-5164-01A-01R-1420-07	7.955916	9.428083
TCGA-2Z-A9JQ-01A-11R-A42S-07	0.2662258	1.200101
TCGA-CW-6087-01A-11R-1672-07	0.8840598	9.260221
TCGA-A3-3349-01A-01R-1188-07	49.85854	25.60813
TCGA-J7-8537-01A-11R-2404-07	4.107917	4.912832
TCGA-AK-3434-01A-02R-1277-07	31.76886	9.509128
TCGA-GL-7966-01A-11R-2204-07	2.990297	10.72089
TCGA-CJ-5680-01A-11R-1541-07	14.2794	7.761873
TCGA-A3-3347-01A-02R-1325-07	6.339036	8.420191
TCGA-BP-5200-01A-01R-1426-07	43.5179	12.98038
TCGA-DV-5573-01A-01R-1541-07	11.33642	7.22347
TCGA-B0-5700-01A-11R-1541-07	30.41396	7.12544
TCGA-2Z-A9JP-01A-11R-A42S-07	0.7105178	1.750158
TCGA-SX-A71U-01A-12R-A33Z-07	0.63261	3.632957
TCGA-CJ-4907-01A-01R-1426-07	43.51397	13.57596
TCGA-BP-4351-01A-01R-1289-07	40.313	11.87012
TCGA-CJ-4890-01A-01R-1305-07	15.18745	7.177533
TCGA-WN-A9G9-01A-12R-A37K-07	5.018096	6.711064
TCGA-A3-3317-01A-02R-1325-07	13.24542	10.75545
TCGA-B0-5119-01A-02R-1420-07	20.81039	11.12368
TCGA-BP-4981-01A-01R-1334-07	26.57083	4.018834
TCGA-A4-7585-01A-11R-2139-07	1.232817	3.188216
TCGA-B3-A6W5-01A-12R-A33Z-07	1.41803	3.139418
TCGA-A4-8310-01A-11R-2404-07	0.5101401	2.283423
TCGA-SX-A71W-01A-12R-A355-07	1.250255	2.200477
TCGA-2Z-A9J5-01A-21R-A38C-07	1.345046	1.836008
TCGA-BP-4331-01A-01R-1289-07	24.56108	8.211365
TCGA-HE-A5NF-01A-11R-A26U-07	0.5820684	2.286218
TCGA-HE-7130-01A-11R-1965-07	3.076371	10.56691
TCGA-BP-4343-01A-02R-1289-07	9.606088	3.28451
TCGA-BP-4335-01A-01R-1289-07	35.58352	7.283937
TCGA-P4-A5E6-01A-11R-A28H-07	0.9298613	2.732518
TCGA-BQ-7059-01A-11R-1965-07	1.131662	4.444821
TCGA-B0-4712-01A-01R-1503-07	6.109717	3.677297
TCGA-B8-5165-01A-01R-1420-07	23.56187	15.84788
TCGA-BQ-7045-01A-31R-1965-07	1.62773	3.409108
TCGA-B0-4703-01A-01R-1277-07	20.00068	17.51757
TCGA-BP-5176-01A-01R-1426-07	27.05784	8.023827
TCGA-CJ-4644-01A-02R-1325-07	18.95026	6.167122
TCGA-DW-7963-01B-11R-A28H-07	1.749406	2.282283
TCGA-B9-7268-01A-11R-A32Z-07	0.5639002	1.516137
TCGA-CJ-4640-01A-02R-1325-07	17.03424	5.505594
TCGA-B4-5835-01A-11R-1672-07	1.661954	3.916513
TCGA-BP-4987-01A-01R-1334-07	24.02902	18.02084
TCGA-B8-5549-01A-01R-1541-07	29.07356	12.6048
TCGA-BP-4164-01A-02R-1325-07	19.43972	14.88973
TCGA-BP-4327-01A-01R-1289-07	28.49762	16.1084
TCGA-A3-3367-01A-02R-1420-07	9.704246	6.063739
TCGA-G7-6797-01A-11R-1965-07	0.5685621	12.99349
TCGA-AK-3454-01A-02R-1277-07	43.16771	11.67123
TCGA-CJ-4901-01A-01R-1426-07	24.3061	8.275546
TCGA-A4-A772-01A-11R-A33Z-07	0.7811457	3.868309
TCGA-B8-4148-01A-02R-1325-07	14.00922	9.151531
TCGA-B0-4691-01A-01R-1277-07	9.139223	4.146763
TCGA-AL-3466-01A-02R-1351-07	0.4231282	2.194428
TCGA-B9-A5W7-01A-11R-A31O-07	1.267268	4.762326
TCGA-CW-6090-01A-11R-1672-07	24.96129	4.983081
TCGA-DV-5568-01A-01R-1541-07	24.53236	6.690964
TCGA-F9-A7Q0-01A-11R-A36F-07	1.328969	3.329848
TCGA-BP-4165-01A-02R-1289-07	39.1071	9.144924
TCGA-B0-5703-01A-11R-1541-07	12.84125	8.057068
TCGA-DW-5561-01A-01R-1592-07	1.348791	2.607946
TCGA-EV-5903-01A-11R-1592-07	1.389249	5.620435
TCGA-B2-5635-01A-01R-A277-07	8.402248	6.27983
TCGA-CJ-4868-01A-01R-1305-07	36.11218	9.335874
TCGA-B8-4146-01B-11R-1672-07	4.975047	2.143652
TCGA-IA-A83T-01A-11R-A355-07	1.009812	3.503551
TCGA-EU-5904-01A-11R-1672-07	74.03388	15.29415
TCGA-CJ-5689-01A-11R-1541-07	28.32355	8.51349
TCGA-AK-3458-01A-01R-1503-07	6.578601	2.146079
TCGA-BP-4158-01A-02R-1289-07	28.48502	7.472485
TCGA-AK-3451-01A-02R-1188-07	3.151933	1.636977
TCGA-CZ-5463-01A-01R-1503-07	21.26047	5.181871
TCGA-A4-A57E-01A-11R-A26U-07	3.819395	4.986856
TCGA-CZ-5457-01A-01R-1503-07	8.29205	6.672477
TCGA-2Z-A9JS-01A-21R-A42S-07	0.8158285	3.828582
TCGA-2Z-A9J1-01A-11R-A38C-07	1.148758	3.182045
TCGA-CZ-5454-01A-01R-1503-07	36.15	4.882058
TCGA-BQ-5882-01A-11R-1592-07	2.47991	12.31402
TCGA-CJ-4885-01A-01R-1305-07	19.0517	4.659829
TCGA-BP-4998-01A-01R-1334-07	25.67238	13.62332
TCGA-A3-3343-01A-01R-0864-07	19.61919	6.339505
TCGA-AK-3453-01A-02R-1277-07	8.453716	4.980567
TCGA-UZ-A9PJ-01A-11R-A38C-07	0.5900922	4.021927
TCGA-SX-A7SM-01A-11R-A355-07	0.7111644	1.251323
TCGA-BP-5183-01A-01R-1426-07	13.7853	8.44126
TCGA-A3-3363-01A-01R-0864-07	0.9185003	2.743186
TCGA-B1-A655-01A-11R-A31O-07	0.6343518	1.21758
TCGA-AK-3429-01A-02R-1325-07	19.48152	5.810428
TCGA-CZ-5986-01A-11R-1672-07	18.20769	4.391196
TCGA-B0-4824-01A-01R-1277-07	19.60609	9.597717
TCGA-B4-5844-01A-11R-1672-07	53.74664	13.82014
TCGA-5P-A9JU-01A-11R-A42S-07	0.7519633	4.009811
TCGA-BP-4166-01A-02R-1289-07	30.99354	10.39204
TCGA-P4-A5E8-01A-11R-A28H-07	2.28366	4.22884
TCGA-BP-4159-01A-02R-1289-07	23.14903	5.949105
TCGA-CJ-4884-01A-01R-1305-07	15.19811	7.680544
TCGA-BP-5175-01A-01R-1426-07	9.04171	2.59528
TCGA-B0-5085-01A-01R-1334-07	26.41364	7.684325
TCGA-GK-A6C7-01A-11R-A33J-07	71.8062	30.1104
TCGA-CZ-4863-01A-01R-1503-07	10.17165	7.573999
TCGA-A3-3385-01A-02R-1420-07	4.70964	2.910799
TCGA-BP-4789-01A-01R-1305-07	45.36819	19.8477
TCGA-BP-4774-01A-01R-1289-07	32.65637	13.0779
TCGA-2Z-A9JO-01A-11R-A42S-07	1.702856	1.693314
TCGA-CJ-4892-01A-01R-1305-07	21.31412	8.077369
TCGA-4A-A93Y-01A-11R-A37K-07	7.90946	6.77169
TCGA-DV-A4W0-01A-11R-A266-07	44.8977	8.835786
TCGA-KV-A6GE-01A-11R-A31O-07	1.424541	3.168363
TCGA-B8-4151-01A-01R-1188-07	11.33043	3.184481
TCGA-B0-4693-01A-01R-1277-07	22.48758	7.720527
TCGA-IA-A40Y-01A-11R-A24Z-07	1.458887	2.749355
TCGA-CJ-4888-01A-01R-1305-07	13.38831	5.449539
TCGA-B4-5832-01A-11R-1672-07	1.477304	1.32732
TCGA-UN-AAZ9-01A-11R-A38C-07	1.282446	2.4833
TCGA-A3-3316-01A-01R-0864-07	16.39191	8.453562
TCGA-B0-4700-01A-02R-1541-07	20.99085	7.31218
TCGA-B9-A8YH-01A-11R-A37K-07	1.425226	3.603873
TCGA-BP-4986-01A-01R-1334-07	21.69134	13.63527
TCGA-BP-5202-01A-02R-1426-07	13.54957	8.301993
TCGA-UZ-A9PZ-01A-11R-A42S-07	0.9485569	4.475612
TCGA-B8-5158-01A-01R-1420-07	13.98639	6.507911
TCGA-BP-4781-01A-01R-1305-07	10.34132	6.607543
TCGA-A4-8630-01A-11R-2404-07	0.9816316	4.073281
TCGA-BQ-5878-01A-11R-1592-07	0.9234821	19.4441
TCGA-A3-3319-01A-02R-1325-07	5.150225	4.107512
TCGA-B0-5080-01A-01R-1503-07	68.70532	18.67402
TCGA-B8-A54H-01A-11R-A33J-07	56.79854	22.0528
TCGA-BP-4340-01A-01R-1289-07	12.5669	5.833393
TCGA-CZ-5458-01A-01R-1503-07	26.57677	9.136532
TCGA-5P-A9JW-01A-11R-A42S-07	0.3140684	1.177673
TCGA-B3-3925-01A-02R-1351-07	0.9720661	7.72514
TCGA-BP-4974-01A-01R-1334-07	53.12842	25.32534
TCGA-B2-4101-01A-02R-1277-07	33.91946	12.61037
TCGA-BP-4776-01A-01R-1289-07	31.84668	7.660288
TCGA-G7-6790-01A-11R-1965-07	0.7978147	4.620293
TCGA-CJ-4905-01A-02R-1426-07	60.09197	21.24111
TCGA-G7-6792-01A-21R-1965-07	1.376373	4.543971
TCGA-BQ-7044-01A-11R-1965-07	1.076938	4.791939
TCGA-BP-5194-01A-02R-1426-07	20.08802	10.47247
TCGA-CJ-4874-01A-01R-1305-07	22.43493	6.787624
TCGA-BP-5185-01A-01R-1426-07	10.19323	2.867264
TCGA-GL-A9DC-01A-11R-A37K-07	1.142074	4.209964
TCGA-SX-A7SS-01A-11R-A36F-07	2.022028	1.542791
TCGA-CZ-5469-01A-01R-1503-07	12.90436	3.985769
TCGA-AL-A5DJ-01A-11R-A26U-07	0.5212628	1.680128
TCGA-GL-A59T-01A-21R-A28H-07	0.5738915	1.5137
TCGA-B8-A54G-01A-11R-A266-07	7.27639	5.911911
TCGA-DZ-6132-01A-11R-1965-07	0.8413521	6.528886
TCGA-B0-5402-01A-01R-1503-07	17.8313	5.630366
TCGA-CZ-5988-01A-11R-1672-07	42.12906	5.018435
TCGA-AK-3436-01A-02R-1325-07	8.407027	4.469638
TCGA-BP-4797-01A-01R-1305-07	10.27037	7.506259
TCGA-G6-A5PC-01A-11R-A33J-07	3.908747	2.767463
TCGA-SX-A7SQ-01A-12R-A36F-07	0.8687633	3.232705
TCGA-B8-A54J-01A-11R-A33J-07	59.55358	18.72107
TCGA-BP-4959-01A-01R-1334-07	8.359075	8.409846
TCGA-CZ-5467-01A-01R-1503-07	39.57497	8.983998
TCGA-B1-A47M-01A-11R-A24Z-07	1.687258	2.248264
TCGA-CZ-4864-01A-01R-1503-07	26.72932	7.742179
TCGA-GL-A9DD-01A-11R-A37K-07	0.7895241	3.019767
TCGA-DW-7838-01A-11R-2139-07	1.076592	2.305459
TCGA-CJ-4634-01A-02R-1325-07	25.11736	15.21999
TCGA-BP-4973-01A-01R-1334-07	32.73691	8.442971
TCGA-Y8-A8RZ-01A-11R-A37K-07	0.5841454	4.525537
TCGA-BP-4975-01A-01R-1334-07	25.73387	9.216944
TCGA-B0-4847-01A-01R-1277-07	7.712106	4.369809
TCGA-CJ-5677-01A-11R-1541-07	13.24893	6.875284
TCGA-CW-5585-01A-01R-1541-07	26.45344	12.77064
TCGA-DW-7839-01A-11R-2139-07	0.324101	1.253759
TCGA-A3-3326-01A-01R-0864-07	14.08844	10.70367
TCGA-CJ-4891-01A-01R-1305-07	10.90054	3.517016
TCGA-CJ-5684-01A-11R-1541-07	41.30004	13.6574
TCGA-MH-A562-01A-11R-A26U-07	0.6177906	2.038334
TCGA-MH-A854-01A-11R-A355-07	0.9620217	2.029887
TCGA-F9-A7VF-01A-11R-A33Z-07	1.082796	1.577853
TCGA-BP-4763-01A-01R-1289-07	9.932411	5.00821
TCGA-B8-4622-01A-02R-1277-07	25.93129	7.53761
TCGA-F9-A8NY-01A-11R-A36F-07	3.119611	4.416836
TCGA-AK-3450-01A-02R-1277-07	12.39235	5.50345
TCGA-MH-A55W-01A-11R-A26U-07	0.8966402	4.112475
TCGA-CJ-4894-01A-01R-1305-07	22.33257	13.42519
TCGA-B0-4836-01A-01R-1305-07	10.64338	5.12853
TCGA-A3-3322-01A-02R-1325-07	17.25371	11.19604
TCGA-CZ-5982-01A-11R-1672-07	26.3429	10.35601
TCGA-CJ-6028-01A-11R-1672-07	19.77881	8.458053
TCGA-BP-5169-01A-01R-1426-07	5.986847	3.004006
TCGA-B0-4819-01A-01R-1277-07	9.405809	6.775931
TCGA-A4-8312-01A-11R-2404-07	2.219406	4.260498
TCGA-A4-7288-01A-11R-A32Z-07	0.5488564	4.351581
TCGA-A3-3359-01A-01R-0864-07	15.56581	10.20811
TCGA-BP-4803-01A-01R-1305-07	19.03291	9.17215
TCGA-A3-A6NL-01A-11R-A33J-07	80.12196	24.96185
TCGA-B0-4701-01A-01R-1277-07	20.58549	7.251709
TCGA-CJ-4903-01A-01R-1426-07	20.75585	8.139662
TCGA-CW-5588-01A-01R-1541-07	10.6837	9.717324
TCGA-B0-4821-01A-01R-1503-07	19.06601	7.106567
TCGA-DV-A4VZ-01A-11R-A266-07	14.78859	4.555833
TCGA-BP-5199-01A-01R-1426-07	31.74586	10.91925
TCGA-B9-4117-01A-02R-1351-07	0.9067853	4.700197
TCGA-BP-5186-01A-01R-1426-07	18.87279	11.87852
TCGA-2Z-A9JJ-01A-11R-A42S-07	1.332951	2.724128
TCGA-SX-A71R-01A-12R-A33Z-07	1.375242	4.934784
TCGA-B0-4817-01A-01R-1277-07	4.215725	5.668377
TCGA-UZ-A9PM-01A-21R-A38C-07	2.044594	1.855942
TCGA-B2-5633-01B-04R-A277-07	13.95797	16.33036
TCGA-CW-6088-01A-11R-1672-07	34.38771	19.38717
TCGA-B0-4816-01A-01R-1503-07	29.03805	9.626166
TCGA-A3-3329-01A-01R-0864-07	20.29472	10.99706
TCGA-AK-3433-01A-02R-1277-07	2.847415	2.24217
TCGA-BP-5010-01A-02R-1420-07	20.13184	8.042627
TCGA-CZ-5455-01A-01R-1503-07	14.86943	5.899895
TCGA-DV-A4VX-01A-11R-A266-07	5.287011	2.97432
TCGA-CJ-4873-01A-01R-1305-07	8.14352	4.934396
TCGA-5P-A9K9-01A-11R-A42S-07	3.073781	6.969973
TCGA-HE-A5NK-01A-11R-A26U-07	3.620534	3.487467
TCGA-Q2-A5QZ-01A-11R-A28H-07	1.264674	1.850079
TCGA-B0-5094-01A-01R-1420-07	3.8181	4.038097
TCGA-B8-4621-01A-01R-1503-07	1.789329	1.90757
TCGA-BQ-7060-01A-11R-1965-07	0.8213494	3.22489
TCGA-BP-4784-01A-01R-1305-07	25.24781	9.884347
TCGA-CZ-5470-01A-01R-1503-07	11.54441	7.781962
TCGA-CZ-5462-01A-01R-1503-07	7.241193	2.751623
TCGA-KV-A6GD-01A-11R-A31O-07	1.16627	2.940876
TCGA-MM-A564-01A-11R-A266-07	68.77458	11.80137
TCGA-CZ-5465-01A-01R-1503-07	14.95261	3.990808
TCGA-B0-5107-01A-01R-1420-07	0.9811182	2.030652
TCGA-B1-5398-01A-02R-1592-07	2.189151	6.067602
TCGA-B4-5378-01A-01R-1503-07	25.79275	11.69104
TCGA-B0-4838-01A-01R-1305-07	16.07267	9.027035
TCGA-A4-8517-01A-11R-2404-07	1.663537	5.158297
TCGA-B0-4842-01A-02R-1420-07	9.290341	3.584179
TCGA-5P-A9K2-01A-11R-A42S-07	0.521433	2.393501
TCGA-B1-A656-01A-11R-A31O-07	2.320118	2.519103
TCGA-2K-A9WE-01A-11R-A38C-07	1.884366	4.507579
TCGA-CW-5590-01A-01R-1541-07	27.88819	10.18205
TCGA-BP-4968-01A-01R-1334-07	34.67975	8.141096
TCGA-2Z-A9J2-01A-11R-A38C-07	0.5313497	1.252528
TCGA-DZ-6135-01A-11R-1965-07	1.102083	7.937443
TCGA-B0-5088-01A-01R-1334-07	34.56385	11.8619
TCGA-CZ-5452-01A-01R-1503-07	11.74144	6.602516
TCGA-IZ-A6M8-01A-11R-A31O-07	0.4190745	1.676092
TCGA-B0-5120-01A-01R-1420-07	15.15302	11.63941
TCGA-A4-7583-01A-11R-A32Z-07	1.036361	6.059623
TCGA-5P-A9K4-01A-11R-A42S-07	1.193946	2.822024
TCGA-AK-3455-01A-01R-0864-07	10.60583	2.663517
TCGA-BP-4983-01A-01R-1334-07	2.921388	9.249191
TCGA-BP-4787-01A-01R-1305-07	10.44851	5.65572
TCGA-A3-3383-01A-02R-1325-07	19.16089	5.073926
TCGA-AK-3456-01A-02R-1325-07	3.054116	2.932107
TCGA-IA-A83V-01A-11R-A355-07	1.03869	3.139642
TCGA-B2-3924-01B-03R-A277-07	10.20268	12.81737
TCGA-CJ-4900-01A-01R-1334-07	19.86575	5.862046
TCGA-B0-4845-01A-01R-1277-07	25.05417	8.959861
TCGA-AK-3445-01A-02R-1277-07	10.12826	7.29806
TCGA-A3-3358-01A-01R-1541-07	18.74489	6.267213
TCGA-CJ-4643-01A-02R-1325-07	27.6215	14.28944
TCGA-BQ-7062-01A-11R-1965-07	1.174077	5.169301
TCGA-A3-3313-01A-02R-1325-07	8.15793	6.362084
TCGA-HE-7128-01A-11R-1965-07	1.287817	5.307792
TCGA-A3-A8OV-01A-11R-A37O-07	10.68914	7.402106
TCGA-MW-A4EC-01A-11R-A266-07	20.46488	11.53821
TCGA-B0-4834-01A-01R-1305-07	11.6497	5.0944
TCGA-CW-6093-01A-11R-1672-07	36.38687	15.8762
TCGA-AL-3468-01A-02R-1351-07	1.656375	2.587722
TCGA-UZ-A9PU-01A-11R-A42S-07	0.7769442	4.351029
TCGA-2Z-A9J7-01A-11R-A38C-07	1.058578	1.565657
TCGA-BQ-5876-01A-11R-1592-07	1.46397	1.275982
TCGA-BQ-7056-01A-11R-1965-07	0.7452942	3.207095
TCGA-BP-4761-01A-01R-1289-07	1.921778	4.502668
TCGA-5P-A9K8-01A-11R-A42S-07	2.79926	1.868881
TCGA-UZ-A9PP-01A-11R-A42S-07	1.539369	3.391018
TCGA-B0-4945-01A-01R-1420-07	26.26733	8.78034
TCGA-CW-5581-01A-02R-1541-07	28.33071	10.44484
TCGA-A3-3387-01A-01R-1541-07	22.78124	7.801225
TCGA-B0-5081-01A-01R-1334-07	21.39361	11.96091
TCGA-AL-7173-01A-11R-2139-07	1.613195	2.458312
TCGA-EU-5907-01A-11R-1672-07	8.485396	5.354791
TCGA-BP-5170-01A-01R-1426-07	26.97261	5.576357
TCGA-BQ-7046-01A-11R-1965-07	0.7781759	2.37164
TCGA-B2-4098-01A-02R-1325-07	1.774333	2.558269
TCGA-AK-3431-01A-02R-1277-07	32.36521	12.17235
TCGA-BP-4963-01A-01R-1334-07	27.90168	12.4696
TCGA-UZ-A9PO-01A-11R-A38C-07	1.121828	2.523124
TCGA-Y8-A897-01A-11R-A36F-07	0.6698366	4.094599
TCGA-CJ-4897-01A-03R-1426-07	18.63178	10.11577
TCGA-UZ-A9PL-01A-11R-A38C-07	0.4122224	3.110847
TCGA-AL-3467-01A-02R-1351-07	0.2978605	4.390742
TCGA-CW-5580-01A-01R-1672-07	16.7401	5.921952
TCGA-B2-5635-01B-04R-A277-07	6.992511	11.84127
TCGA-BP-4962-01A-01R-1334-07	3.83788	4.119307
TCGA-G7-7502-01A-11R-2204-07	1.05855	4.850471
TCGA-BP-4330-01A-01R-1289-07	16.09212	12.73774
TCGA-B0-4811-01A-01R-1503-07	21.45594	6.121544
TCGA-A4-A48D-01A-11R-A24Z-07	0.4711284	1.593329
TCGA-B0-5400-01A-01R-1503-07	5.171676	2.648194
TCGA-B8-A54D-01A-21R-A266-07	7.523064	8.675296
TCGA-BP-4969-01A-01R-1334-07	16.58581	10.94572
TCGA-BP-4985-01A-01R-1334-07	13.65419	6.327302
TCGA-UZ-A9PX-01A-11R-A42S-07	0.7824125	8.480877
TCGA-B0-5100-01A-01R-1420-07	19.01826	6.854142
TCGA-CZ-5464-01A-01R-1503-07	16.32605	10.57566
TCGA-BQ-7049-01A-11R-1965-07	1.409775	7.663713
TCGA-CZ-4865-01A-02R-1503-07	16.45364	6.837732
TCGA-B2-5633-01A-01R-A277-07	19.52941	3.747044
TCGA-AK-3425-01A-02R-1277-07	11.44222	5.557646
TCGA-BP-4167-01A-02R-1325-07	8.183962	4.50305
TCGA-2Z-A9JI-01A-11R-A42S-07	2.340584	3.479025
TCGA-AL-3473-01A-01R-1193-07	4.479036	3.055496
TCGA-BP-4338-01A-01R-1289-07	2.441483	2.610886
TCGA-A4-7287-01A-11R-2139-07	1.61383	5.545843
TCGA-UZ-A9PN-01A-11R-A38C-07	2.150361	4.570917
TCGA-BP-4799-01A-01R-1305-07	15.5854	3.9654
TCGA-B4-5834-01A-11R-1672-07	70.17697	14.28799
TCGA-CZ-4853-01A-01R-1426-07	19.26626	6.280619
TCGA-SX-A71S-01A-11R-A33Z-07	0.8130316	4.523389
TCGA-O9-A75Z-01A-11R-A33Z-07	0.6715032	4.601379
TCGA-G7-A8LC-01A-11R-A36F-07	1.093612	2.066339
TCGA-J7-6720-01A-11R-2139-07	1.115683	2.343446
TCGA-B0-5099-01A-01R-1420-07	30.79043	10.24057
TCGA-BP-4349-01A-01R-1289-07	28.32868	10.36098
TCGA-B0-5690-01A-11R-1541-07	119.8465	39.57444
TCGA-B0-4839-01A-01R-1305-07	24.70121	6.758094
TCGA-B9-A5W8-01A-11R-A28H-07	1.286191	4.08538
TCGA-B0-4718-01A-01R-1277-07	41.36922	6.465318
TCGA-B0-5075-01A-01R-1334-07	4.784769	4.785236
TCGA-BP-5198-01A-01R-1426-07	11.50031	5.404533
TCGA-A3-3376-01A-02R-1420-07	41.1844	26.95991
TCGA-B8-A54I-01A-21R-A33J-07	19.46971	7.222302
TCGA-P4-A5EB-01A-11R-A28H-07	0.60203	3.454252
TCGA-DV-5575-01A-01R-1541-07	24.42025	7.852588
TCGA-A4-8311-01A-11R-2404-07	0.4711754	3.882077
TCGA-BP-4770-01A-01R-1503-07	10.70047	9.388743
TCGA-B0-4846-01A-01R-1277-07	17.97638	9.887862
TCGA-GL-A4EM-01A-11R-A24Z-07	1.006338	2.471348
TCGA-DZ-6134-01A-11R-1965-07	1.218588	5.55629
TCGA-B0-4848-01A-01R-1277-07	15.84501	8.473739
TCGA-CW-5587-01A-01R-1541-07	14.24642	11.53016
TCGA-CJ-4638-01A-02R-1325-07	4.139183	2.979194
TCGA-BP-4345-01A-01R-1289-07	41.83717	14.35073
TCGA-F9-A97G-01A-11R-A38C-07	2.979417	3.457153
TCGA-B1-7332-01A-11R-A32Z-07	1.23048	3.263049
TCGA-B0-5106-01A-01R-1420-07	49.95803	12.7179
TCGA-BP-5195-01A-02R-1426-07	26.13505	10.59904
TCGA-CJ-4918-01A-01R-1426-07	46.48186	20.10084
TCGA-MH-A857-01A-11R-A355-07	2.757218	4.052744
TCGA-B1-A654-01A-11R-A31O-07	0.3761326	1.25723
TCGA-B0-4690-01A-01R-1277-07	9.02278	7.659427
TCGA-BP-5182-01A-01R-1426-07	7.884036	8.544674
TCGA-BP-4762-01A-02R-1289-07	19.1925	6.501571
TCGA-BP-4176-01A-02R-1289-07	15.70539	4.383898
TCGA-BP-4169-01A-02R-1289-07	30.25015	11.01843
TCGA-BP-4760-01A-02R-1420-07	10.41114	7.826217
TCGA-5P-A9KC-01A-11R-A42S-07	1.509045	3.324137
TCGA-A3-3374-01A-02R-1325-07	1.946639	1.463842
TCGA-BP-5191-01A-01R-1426-07	4.948467	2.386476
TCGA-B8-4619-01A-02R-1325-07	8.876007	3.257456
TCGA-B0-4810-01A-01R-1503-07	27.87865	12.22283
TCGA-B1-A47O-01A-11R-A24Z-07	1.124566	1.823269
TCGA-B2-3923-01A-02R-A277-07	7.638401	3.113057
TCGA-CW-5591-01A-01R-1541-07	5.292493	9.290657
TCGA-BP-5201-01A-01R-1426-07	23.80375	5.156883
TCGA-AS-3777-01A-01R-0864-07	1.427365	1.76748
TCGA-BP-4758-01A-01R-1289-07	52.1997	8.266362
TCGA-B8-4620-01A-02R-1325-07	19.57571	4.72391
TCGA-2Z-A9J3-01A-12R-A38C-07	0.8150114	2.687381
TCGA-BP-4326-01A-01R-1289-07	27.65995	10.10188
TCGA-BQ-7055-01A-11R-1965-07	4.573491	2.975637
TCGA-B0-4852-01A-01R-1503-07	17.33433	4.907468
TCGA-B2-3923-01B-10R-A277-07	5.787819	4.110751
TCGA-B2-5633-01A-01R-1541-07	28.24044	14.83881
TCGA-B0-4844-01A-01R-1277-07	5.274833	7.383452
TCGA-BQ-5894-01A-11R-1592-07	5.370225	7.474212
TCGA-CJ-4887-01A-01R-1305-07	20.63396	7.309989
TCGA-5P-A9KH-01A-11R-A42S-07	4.619056	2.239101
TCGA-G7-A8LD-01A-11R-A36F-07	1.281648	9.33185
TCGA-BQ-5885-01A-11R-1592-07	0.9490678	4.655765
TCGA-BP-4332-01A-01R-1289-07	31.25834	12.14795
